# Supplementary material for: Evidence that ribosomal protein bS21 is a component of the OLE ribonucleoprotein complex
Source: RNA Biol. 2025 May 5;22(1):1–14. doi: 10.1080/15476286.2025.2491842 (PMC12054373; doi:10.1080/15476286.2025.2491842)
Supplement: Supplemental Material [file KRNB_A_2491842_SM5271.zip]

Archive with 10 entries (10 files):
- ole_kturn_1a_refseq217_env12_sto.txt
- ole_kturn_1b_refseq217_env12_sto.txt
- ole_refseq217_env12_sto.txt
- Supplemental Fig S1 H halodurans OLE RNA eps.eps
- Supplemental Fig S2 SDS PAGE for bS21 eps.eps
- Supplemental Fig S3 bS21 EMSA eps.eps
- Supplemental Fig S4 ILP WT M7 5prime region bS21 eps.eps
- Supplemental Fig S5 M4 M5 M6 ILP eps.eps
- Supplemental Fig S6 Non compressed Gels eps.eps
- Supplemental Fig S7 YqeY EMSA eps.eps
