# Supplementary material for: Evidence that ribosomal protein bS21 is a component of the OLE ribonucleoprotein complex
Source: RNA Biol. 2025 May 5;22(1):1–14. doi: 10.1080/15476286.2025.2491842 (PMC12054373; doi:10.1080/15476286.2025.2491842)
Supplement: Supplemental Material [file KRNB_A_2491842_SM5271.zip › ole_kturn_1b_refseq217_env12_sto.txt]

# STOCKHOLM 1.0
#=GF SQ 1517
NZ_BMKZ01000009.1/33406-34031/1-626                                    UAUACACG-CC-C-A-G--AGGGUGGU-GCAGUAU-UC-UAGU-CAAUC--C--GCUU-U-U-U-C-UGAAGACGGGCCUAAA-AAUCCGUC-G-AA--G-GGCAC-A-U-C--GAUGAAGUUCCUGGUG-U-C-GGCUUCUG-ACGCCCA-----GUCGGGGGUCGAUGCU---GGGAGU----------------------------------------------------------------UA-AGG-UAG---U-AGGG-C-GAUCCACAAAGGCA----------------------------------------UGUGG-GC-G--U----UG-A-CCCUG-CUACCGCGGAG-AC-C--U--AA-G----U-UC-UC---GC-U---U-A--C-U-UG---UA---------------------------------------------------------------------------------------------------CA-C--C-U--A---A-G---C--G--GG-GC----U-U-A-G--G----G--A-AAACCUG-CC------A--A-UC-AGGCCg-uu------------------------------------------------------------------------------aag--------------------------------------aacgGC-UA-U-GA-U---GGCAGC-GUAGCC-UGCCUUGA-GUGG-U-G--U--A-A--G--G--G---G--A--U-A-AU--A-G----CUu--------uA-----A-A--G--G-G-U-U-U-U----A----A----C---C--U-A-GU------U-uG--G-C-A-A--------------------------------------------------------------------------------------AC-U-A-G-G--U--U---A-A---A----G--C--U--C-A---UG-------------CUAUUUGAAA-CUU-A-C-A--C-UGCAAAAGAG-G-C-UA-GGA-A-A-A---A-GU---CA--GG----aUUG--U---U--GAGGAAAUCUCCUAGACUG-UUCG-C-----U---U-----------------------------------------------------------------------------------------------------------------------------------------------------------------------cg---------gcGA-CGCAUGG-UG-GG---GAUUAGAGUACGGAC--U--AAGU------GGCAAUCCAGU-CC-AACG--U---C-U-G-GC---GA----------------------------------------------------------------CAG-CGU-UGAAGC-GGGC-U-U-AA-A---GG-GAAACCGCCG-A-A--G-CGGCGA-CGCUU--CGG-U-G-U-C-C-G-CU-U---GGGAA-AACCUACUGG-A-CC----U-AAGCCGUAAUGU-UUACCCAC-C---A-U-GU-GA-C-C--AC-C-C-UC-U-GcGGAGUACAUA
NZ_FQVH01000002.1/121388-121991/1-604                                  UUGGUGGA-GA-G-C-G--GAAGUGGC-GCAGUAU-UC-UAGU-CAGCA--CU-GCCA-A-U-C-C-UGAAGACGGGCCUAAA-AAUCCGUC-A-A---G-GGCAU-A-U-C--GAUGAAGCUCCUUGUG-C-U-GGCUGCCA-ACGCCCA-----GUUGGGAGCUGGUGCU---GGGAGA----------------------------------------------------------------UA-AGG-AAA---U-GGGG-C-GAUCCACAAUGGCA----------------------------------------UGUGG-GC-G--U----UG-A-CCCUG-UUUCCGUUGAG-GC-C--U--AA-G----U-AU-GU---AA-U---C-C--G-------------------------------------------------------------------------------------------------------------AG-G--U-G--G---A-U---U--A--CG-GC----U-U-A-G--G----GG-U-AAACCUG-UU------U--C-GC-GGUUA----A--------------------------------------------------------------------------------------------------------------------------AA-GC-U-GU-G---AGCAGU-GUAGCC-UGCCUUGA-GUGA-A-A--A--A-G--G--U--G---G--A--G-A-UG--A-G----GU----------U-----C-------G-A-A-U-U-U----U----A----U---C--U-C-GA------U--G--G-C-C-U--------------------------------------------------------------------------------------AA-G-A-G-A--U--A---A-A---A----U--U--U--U-----UG-------------CUCAUUGAAA-CCU-U-U-U--U-UGCAAAAGAG-G-C-UA-GGG-G-U-U---G-GU---AA--GG-----CUG--U---U--GAGGAAAGCUCCUAGACUG-UACU-Ua--uaU---A------------------------------------------------------------------------------------------------------------------------------------------------------------------------------------GU-GGCAUGU-CA-GA---GAUUACAGUGUAGUC--U--UAGU------GGUAAUCCAGU-CC-UAUC--A---U-U-G-GC---GA----------------------------------------------------------------CAU-GAU-AGAAAU-GGGU-U-U-AA-A---GG-GAAACCGCCU-U-U--U-UGGCGA-CAAAG--AGG-U-A-C-C-C-A-UU-U---GGGAA-AUCCUACUGG-A-CC----U-AAGCUGCAAAAU-UUAUCUGG-C---A-U-GC-UG-C-C--AC-U-U-CC-G-U-ACUACAUAUA
NZ_VJMZ01000001.1/2790635-2790014/1-622                                UUAAAUCA-GA-A-A-A--GGAAUGGU-GCAGUAU-UC-UAGU-CAGCC--C--UCCG-U-U-C-C-UGAAGGCGGGCCUAAA-AAUCCGCU-A-AA--G-GGCAC-A-U-C--GAUGAAGUUCCUUGUG-C-U-GGCUUGAG-GCGCCCA-----GCCUUGGGUCAGUGCU---GGGAGU----------------------------------------------------------------UA-AGG-UUU---U-CGGG-C-GAUCCACAAAGGCA----------------------------------------UGUGG-GC-G--U----UG-A-CCCGA-UUACCGCGGAG-GC-C--C--AU-C----U-CU-GU---AG-U---G-A--C-A-CCu-a-------------------------------------------------------------------------agc----------------------cuaGG-G--G-U--C---G-C---U--A--UG-GA----A-U-G-G--G---gUA-U-GAACCUG-CA------C--A-AU-AGGGUg--a------------------------------------------------------------------------------gg-----------------------------------------gaGC-CU-U-AU-U---UGCAGC-GUAGCC-UGCCUUGA-GUGG-U-G--G--U-G--A-gG--G---G--A--U-U-AG--A-A----CA------------------C--U--A-A-U-A-A-U----C----A----A---U--C-C-GG-----aU--G--G-C-C-A--------------------------------------------------------------------------------------UC-G-G-U-U--U--G---U-U---U----A--U--U--U-A---UU-------------UUCUAUGAAA-UCA-U-C-A--C-UGCAAAAGAG-G-C-UA-GGG-A-A-U---G-GU---CA--AAg---gCUG--C---U--GAGGAAAACUCCUAGACUG-CUCA-U-----C---G------------------------------------------------------------------------------------------------------------------------------------------------------------------------------------GA-CAUUUAA-AA-GG---GAUUAUAGUGCGGAC--U--AAGU------GGUAAUCCAGU-CC-GGCU--U---U-C-G-GU---GA----------------------------------------------------------------CGG-AGC-CGAGAU-GGAU-U-U-AA-A---GG-GAAACCGCCU-U-U--A-UGGCAA-CAU-A--GGG-U-A-U-C-C-A-UC-U---GGGAA-AACCUACUGG-A-CC----U-AAGCCGCAGUUU-UUACCUUU-U---A-A-AU-GA-C-C--AU-U-C-CU-U-U-CAUACAUAUA
NZ_WIXL01000002.1/182781-182157/1-625                                  UUUAAGUA-UA-C-A-G--GGAAUGGU-GCAGUAU-UC-UAGU-CAGUC--C--UCCG-U-U-C-C-UGAAGGCGGGCCUAAA-AAUCCGCU-A-AA--G-GGCAC-A-U-C--GAUGAAGUUCCUUGUG-C-U-GGCUUGAG-GCGCCCA-----GCCUUGGGUCAGUGCU---GGGAGU----------------------------------------------------------------UA-AGG-UUU---U-CGGG-C-GAUCCACAAAGGCA----------------------------------------UGUGG-GC-G--U----UG-A-CCCGA-UUACCGCGGAG-GC-C--C--AU-C----U-CU-GU---GG-U---G-G--U-A-ACu-a-------------------------------------------------------------------------agc----------------------uuaGG-G--A-C--C---A-C---U--A--UG-GA----A-U-G-G--G---gUA-U-GAACCUG-CA------U--A-AU-AGGGAa--a------------------------------------------------------------------------------gg----------------------------------------gacAC-CU-U-AU-U---UGCAGC-GUAGCC-UGCCUUGA-GUGG-U-A--U--U-G--A-gG--G---G--A--U-U-AG--A-G----CU----------A-----A-U--A----A-A-A-A-U----C----A----A---A--C-U-AG-----gU--G--G-C-C-A--------------------------------------------------------------------------------------CU-A-G-C-U--U--G---A-U---U----U--U--U--U-C---AU-------------CUCUAUGAAA-UCA-G-U-A--C-UGCAAAAGAG-G-C-UA-GGG-A-A-C---G-GC---UA--AAg---aCUG--C---U--GAGGAAAACUCCUAGACUG-UUCA-U-----A--uG------------------------------------------------------------------------------------------------------------------------------------------------------------------------------------GA-CGUAUAA-AA-GG---GAUUAUAGUGCGGGC--U--AAGU------GGUAAUCCAGU-CU-AGCU--A---A-U-G-GC---GA----------------------------------------------------------------CAU-AGC-UAAGGU-GGAU-U-U-AA-A---GG-GAAACCGCCU-G-G--A-UGGCAA-CAU-C--AGG-U-A-U-C-C-A-CU-U---GGGAA-AACCUACUGG-A-CC----U-AAGCCGCAGUUU-UUACCUUU-U---A-U-GC-GA-C-C--AU-U-C-CC-C-G-AGCAUACAUA
NZ_VCIA01000001.1/112676-112055/1-622                                  UUAGCUUA-GA-A-A-A--GGGAUGGU-GCAGUAU-UC-UAGU-CAGCC--C--UCCG-C-U-C-C-UGAAGGCGGGCCUAAA-AAUCCGCU-A-AA--G-GGCAC-A-U-C--GAUGAAGUUCCUUGUG-C-U-GGCUUGAG-GCGCCCA-----GCCUUGGGUCAGUGCU---GGGAGU----------------------------------------------------------------UA-AGG-UUU---U-CGGG-C-GAUCCACAAAGGCA----------------------------------------UGUGG-GC-G--U----UG-A-CCCGA-UUACCGCGGAG-GC-C--C--AU-A----U-CU-GU---AG-U---G-G--U-A-CCu-a-------------------------------------------------------------------------agc----------------------cuaGG-G--A-U--U---G-C---U--A--UG-GA----A-U-G-G--G---gUA-U-GAACCUG-CA------C--A-AU-AGGGUg--a------------------------------------------------------------------------------gg-----------------------------------------gaGC-CU-U-AU-U---UGCAGC-GUAGCC-UGCCUUGA-GUGG-U-G--G--U-G--A-gG--G---G--A--U-U-AG--A-A----CA------------------C--U--A-A-U-A-A-U----C----A----A---U--C-C-GG-----aU--G--G-C-C-A--------------------------------------------------------------------------------------UC-G-G-U-U--U--G---G-U---U----A--U--U--U-A---UU-------------UUCUAUGAAA-UCA-U-C-A--C-UGCAAAAGAG-G-C-UA-GGG-A-A-C---G-GU---UA--AAg---gCUG--C---U--GAGGAAAACUCCUAGACUG-CUCA-U-----C---G------------------------------------------------------------------------------------------------------------------------------------------------------------------------------------GA-CAUUUAA-AA-GG---GAUUAUAGUGCGGAC--U--AAGU------GGUAAUCCAGU-CC-GGCU--U---U-C-G-GC---GA----------------------------------------------------------------CGG-AGC-CGAGAU-GGAU-U-U-AA-A---GG-GAAACCGCCU-U-U--A-UGGCAA-CAU-A--GGG-U-A-U-C-C-A-UC-U---GGGAA-AACCUACUGG-A-CC----U-AAGCCGCAGUUU-UUACCUUU-U---A-A-AU-GA-C-C--AU-U-C-CU-U-U-CAUACAUAUA
NZ_CP082237.1/1892896-1893521/1-626                                    UAUACACG-CC-C-A-G--AGGGUGGU-GCAGUAU-UC-UAGU-CAAUC--C--GCUU-U-U-U-C-UGAAGACGGGCCUAAA-AAUCCGUC-G-AA--G-GGCAC-A-U-C--GAUGAAGUUCCUGGUG-U-C-GGCUUCUG-ACGCCCA-----GUCGGGGGUCGGUGCU---GGGAGU----------------------------------------------------------------UA-AGG-UAG---U-AGGG-C-GAUCCACAAAGGCA----------------------------------------UGUGG-GC-G--U----UG-A-CCCUG-CUACCGCGGAG-AC-C--U--AA-G----U-UC-UC---GC-U---U-A--C-U-CG---UA---------------------------------------------------------------------------------------------------CA-C--C-U--A---A-G---C--G--GG-GC----U-U-A-G--G----G--A-AAACCUG-CC------A--A-UC-AGGCCg-uu------------------------------------------------------------------------------aag--------------------------------------aacgGC-UA-U-GA-U---GGCAGC-GUAGCC-UGCCUUGA-GUGG-U-G--U--A-A--G--G--G---G--A--U-A-AU--A-G----CUu--------uA-----A-A--G--G-G-U-U-C-U----A----A----C---C--U-G-GU-----aU--G--G-C-C-A--------------------------------------------------------------------------------------AC-U-A-G-G--U--U---A-A---A----G--C--U--C-A---UG-------------CUAUUUGAAA-CUU-A-C-A--C-UGCAAAAGAG-G-C-UA-GGA-A-A-A---A-GU---CA--GG----aUUG--U---U--GAGGAAAUCUCCUAGACUG-UUCG-C-----U---U-----------------------------------------------------------------------------------------------------------------------------------------------------------------------cg---------gcGA-CGCAUGG-UG-GG---GAUUAGAGUACGGAC--U--AAGU------GGCAAUCCAGU-CC-AACG--U---C-U-G-GC---GA----------------------------------------------------------------CAG-CGU-UGAAGC-GGGC-U-U-AA-A---GG-GAAACCGCCG-G-A--G-CGGCGA-CGCUU--CGG-U-G-U-C-C-G-CU-U---GGGAA-AACCUACUGG-A-CC----U-AAGCCGUAAUGU-UUACCCAC-C---A-U-GU-GA-C-C--AC-C-C-UC-U-GcGGAGUACAUA
NZ_WHOH01000003.1/1174002-1174624/1-623                                AUAUAAUU-AU-A-A-A--GGAAUGGU-ACAGUAU-UC-UAGU-CAGUC--C--UCCG-C-U-C-C-UGAAGGCGGGCCUAAA-AAUCCGCC-A-AA--G-GGCAC-A-U-C--GAUGAAGUUCCUUGUG-C-U-GGCUUGAG-GCGCCCA-----GCCUUGGGUCAGUGCU---GGGAGU----------------------------------------------------------------UA-AGG-UUU---U-CGGG-C-GAUCCACAAAGGCA----------------------------------------UGUGG-GC-G--U----AG-A-CCCGA-UUACCGCGGAG-GC-C--C--AU-C----U-CU-GU---AG-C---G-C--A-G-ACu-a-------------------------------------------------------------------------agc----------------------cuaGG-A--U-G--U---G-C---U--A--UG-GA----A-U-G-G--G---gUA-U-GAACCUG-UA------G--A-AU-AAGGUa--a------------------------------------------------------------------------------gg----------------------------------------gaaAC-CU-U-GU-U---UGCAGC-GUAGCC-UGCCUUGA-GUGG-U-A--A--C-G--A-gG--G---G--A--U-U-GG--A-G----UU------------------C--A--U-A-C-G-A-A----U----U----G---C--C-C-GA------U-uG--G-C-C-G--------------------------------------------------------------------------------------UC-G-G-U-C--A--A---U-U---C----G--U--U--U-A---CU-------------CUCCAUGAAA-UCG-U-U-A--C-UGCAAAAGAG-G-C-UA-GGG-A-G-C---G-GC---CA--AAg---gCUG--U---U--GAGGAAAUCUCCUAGACUG-UUUC-U-----A---A------------------------------------------------------------------------------------------------------------------------------------------------------------------------------------GA-CAUUUAA-AA-GG---GAUUAUAGUGUGGAC--U--AAGU------GGUAAUCCAGU-CA-AGCU--U---U-C-G-GC---GA----------------------------------------------------------------CGG-AGC-UUAGAU-GAAU-U-U-AA-A---GG-GGAACCGCCU-U-C--A-UGGCAA-CAU-G--AGG-U-A-U-U-C-A-UC-U---GGGAA-AACCUACUGG-A-CC----U-AAGCCACAGUUU-UAACCUUU-U---A-A-AU-GA-C-C--AU-U-C-CU-U-G-UUCUUACAUA
NC_010320.1/1561222-1561822/1-601                                      UGAAAAGA-AA-G-G-C--AAAGUGGU-GCAGUAU-CC-UAGU-CAGAG--GU-GCUA-A-U-U-C-CGAAGACGGGCCUAAA-AAUCCGUC-A-A---G-GGCAC-A-U-C--GAUGAAGUUCCUGGUG-C-U-GGCUUUCA-ACGCCCA-----GUUGGGGGCUGGUGCU---GGGAGU----------------------------------------------------------------UA-AGG-AGG---G-GGGG-C-GAUCCACAAUGGCA----------------------------------------UGUGG-GC-G--U----UG-A-CCCUU-CCUCCGCGGAG-AC-C--U--AC-C----U-GC-GU---GG-C---U-U-----------UU-----------------------------------------------------------------------------------------------------------A--A---G-C---U--A--CG-GG----G-U-A-G--G----A--U-GAACCUG-UC------U--C-GC-GGCCA---uA--------------------------------------------------------------------------------------------------------------------------AA-GC-U-GC-G---GACAGU-GUAGCC-UGCCUUGA-GUGA-U-U--C--G-G--G--U--G---G--A--U-A-UC--A-G----UU------------------G--U--A-A-G-C-C-G----U----A----A---U--U-C-AA------A--G-aG-C-U-C--------------------------------------------------------------------------------------UU-G-A-A-U--U--A---C-U---G----G--C--U--A-U---UG-------------CUGAU-GAAA-CCC-G-A-A--U-UGCAAAAGAG-G-A-UA-GGG-G-U-U---A-GU---CC--CU-----CUG--U---U--GAGGAAAACUCCUAGGCUG-CGCC-U-----U---G-----------------------------------------------------------------------------------------------------------------------------------------------------------------------cc---------ggGC-GGCAUAU-UG-GG---GAUUACAGUGCGGAC--U--AAGU------GGUAAUCCAGU-CU-UACC--U---U-U-G-GU---GA----------------------------------------------------------------CAA-GGU-AAAAGC-GGGC-U-U-AA-A---GG-GGAACCGCUG---A--A-CGGCGA-CGUU---CAG-U-G-C-C-C-G-CU-U---GGGAA-AUCCUACUGG-A-CC----U-AAGCCGCAAAGU-UUACUCAA-U---A-U-GC-UA-C-C--AC-U-U-UG-C-C-UAUAUAUUAC
NZ_LN611425.1/422641-423264/1-624                                      AUGAUAUC-AA-A-G-A--GGAAUGGU-GCAGUAU-UC-UAGU-CGGUC--C--UCCG-U-U-C-C-UGAAGGCGGGCCUAAA-AAUCCGCC-A-AA--G-GGCAC-A-U-C--GAUGAAGUUCCUUGUG-C-U-GGCUUGAG-GCGCCCA-----GCCUUGGGUCAGUGCU---GGGAGU----------------------------------------------------------------UA-AGG-UAG---C-AGGG-C-GAUCCACAAAGGCA----------------------------------------UGUGG-GC-G--A----GG-A-CCCUG-CUUCCGCGGAG-GC-C--C--AU-C----U-CU-GU---AG-C---G-G--U-U-GCu-a-------------------------------------------------------------------------agc----------------------cuaGU-U--G-C--U---G-U---U--A--UG-GA----A-U-G-G--G---gUA-U-GAACCUG-CG------C--A-AU-AGGGAa--a------------------------------------------------------------------------------gg----------------------------------------gaaUC-UC-U-AU-U---CGCAGC-GUAGCC-UGCCUUGA-GUGG-U-C--C--U-G--A-gG--G---G--A--U-A-AU--G-G----CU------------------C--A--C-A-G-C-G-C----A----A----U---A--A-A-AG------C--G--G-C-C-A--------------------------------------------------------------------------------------CU-U-U-U-A--U--U---G-U---G----U--U--A--U-U--uUG-------------CCAUUUGAAA-UCA-G-U-A--C-UGCAAAAGAG-G-C-UA-GGG-A-A-C---G-GC---CA--AAg---aCUG--U---U--GAGGAAAUCUCCUAGACUG-UUCC-A-----U--cG------------------------------------------------------------------------------------------------------------------------------------------------------------------------------------GA-CAUUUAA-AA-GG---GAUUAUAGUGCGGAC--U--AAGU------GGCAAUCCAGU-CU-AGCU--U---U-U-G-GC---GA----------------------------------------------------------------CGA-AGC-UAAGGU-GGAU-U-U-AA-A---GG-GGAACCGCCA-G-A--A-UGGCAA-CAUUC---GG-U-A-U-C-C-A-UC-U---GGGAA-AACCUACUGG-A-CC----U-AAGCCGCAGUUU-UUACCUUU-U---A-A-AU-GA-C-C--AU-U-C-CU-U-C-UACAUAAACU
NZ_CP046956.1/2206904-2206281/1-624                                    AUAUAAUC-AA-A-U-G--GGAAUGGU-GCAGUAU-UC-UAGU-CGGUC--C--UCCG-U-U-C-C-UGAAGGCGGGCCUAAA-AAUCCGCC-A-AA--G-GGCAC-A-U-C--GAUGAAGUUCCUUGUG-C-U-GGCUUGAG-GCGCCCA-----GCCUUGGGUCAGUGCU---GGGAGU----------------------------------------------------------------UA-AGG-UAG---C-AGGG-C-GAUCCACAAAGGCA----------------------------------------UGUGG-GC-G--A----GG-A-CCCUG-CUUCCGCGGAG-GC-C--C--AU-C----U-CU-GU---AG-C---G-G--C-G-GCu-a-------------------------------------------------------------------------agc----------------------cuaGC-A--G-C--U---G-C---U--A--UG-GA----A-U-G-G--G---gUA-U-GAACCUG-CG------C--A-AU-AGGGAa--a------------------------------------------------------------------------------gg----------------------------------------gaaUC-UC-U-AU-U---CGCAGC-GUAGCC-UGCCUUGA-GUGG-U-C--C--U-G--A-gG--G---G--A--U-A-AU--G-G----CU------------------A--U--C-G-G-C-G-U----A----A----U---A--G-A-AG------C--G--G-C-C-A--------------------------------------------------------------------------------------CU-U-U-U-A--U--U---A-U---G----U--U--A--U-U--uUG-------------CCAUUUGAAA-UCA-G-U-G--C-UGCAAAAGAG-G-C-UA-GGG-A-A-C---G-GC---UA--AAg---aCUG--U---C--GAGGAAAUCUCCUAGACUG-UUCC-A-----U--uG------------------------------------------------------------------------------------------------------------------------------------------------------------------------------------GA-CAUUUAA-AA-GG---GAUUAUAGUGCGGAC--U--AAGU------GGUAAUCCAGU-CU-AGCU--U---U-U-G-GU---GA----------------------------------------------------------------CAA-AGC-UAAGGU-GGAU-U-U-AA-A---GG-GGAACCGCCA-G-A--A-UGGCAA-CAUUC---GG-U-A-U-C-C-A-UC-U---GGGAA-AACCUACUGG-A-CC----U-AAGCCGCAGUUU-UUACCUUU-U---A-A-AU-GA-C-C--AU-U-C-CU-G-A-UACAUAACUU
NC_010520.1/2076963-2076356/1-608                                      GUAUAUAU-AA-A-U-A--AAGGUGGU-GCAGUAU-UC-UAGU-CAGGU--AA-GUAU-A-U-C-U-UGAAGGCGGGGCUAAA-AAUCCGCU-A-AA--G-GGCAC-A-U-C--GAUGAAGCUUCUGGUG-C-U-GGCUUACG-ACGCCCA-----GUUGUGGGCUGGUGCU---GGGAGA-----------------------------------------------------------------A-AGA-AGG---C-UGGG-G-CAAUCACAAAGGCA----------------------------------------UGUGA-CA-A--C----UG-A-CCCUA-CCUUCGUGGAG-GC-C--A--UU-G----A-UU-GU---GU-A---U-A--G-G-GAgagA---------------------------------------------------------------------------------------------------uUC-C--C-U--A---U-G---G--A--CG-AC----A-A-U-G--G----AU-U-AAACCUG-CA------A--U-GU-GGCGA----G--------------------------------------------------------------------------------------------------------------------------CA-GC-U-AU-G---UGCAGU-GUAGCC-UGCCUUGA-GUGG-U-G--G--G-G--G--G--A---G--A--G-G-UU--A-A----GU----------U-----U-A---------A-A-U-C----U----A----A---A--G-G-UU------A--G--G-C-C-A--------------------------------------------------------------------------------------AA-C-C-U-U--U--A---G-G---C----U--A--U--------UG-------------CUUGCUGAAA-CCU-C-C-A--U-UGCAAAAGAG-G-C-UA-GAG-A-U-A---U-AC---CC--AA-----CUG--C---C--GAGGAAAUCUCCUAGACUG-UUCU-A-----U--aC------------------------------------------------------------------------------------------------------------------------------------------------------------------------------------GA-GGUGUAU-UG-GG---GAUUACAGUGCGGAC--U--AAGU------GGCAAUCCAGU-CC-UAUU--U---C-U-G-GU---GA----------------------------------------------------------------CAG-GGU-AGGUAA-AACA-U-U-AA-A---GG-GAAACCGUCA-A-A--A-UGGCGA-CAUUU--UGA-U-U-G-U-U-U-UA-C---GGGAA-AUCCUACUGG-A-CC----U-AAGCCGCAAGGU-UUACUCAA-U---A-C-AC-UA-C-C--AC-C-U-UU-U-A-AAAUUACAUA
NZ_VZDQ01000002.1/26121-25498/1-624                                    UAAAAAUC-AA-A-U-G--GGAAUGGU-GCAGUAU-UC-UAGU-CGGUC--C--UCCG-U-U-C-C-UGAAGGCGGGCCUAAA-AAUCCGCC-A-AA--G-GGCAC-A-U-C--GAUGAAGUUCCUUGUG-C-U-GGCUUGAG-GCGCCCA-----GCCUUGGGUCAGUGCU---GGGAGU----------------------------------------------------------------UA-AGG-UAG---C-AGGG-C-GAUCCACAAAGGCA----------------------------------------UGUGG-GC-G--A----GG-A-CCCUG-CUUCCGCGGAG-GC-C--C--AU-C----U-CU-GU---AG-C---G-G--C-G-GCu-a-------------------------------------------------------------------------agc----------------------cuaGU-A--G-C--U---G-C---U--A--UG-GA----A-U-G-G--G---gUA-U-GAACCUG-CG------C--A-AU-AGGGAa--a------------------------------------------------------------------------------gg----------------------------------------gaaUC-UC-U-AU-U---CGCAGC-GUAGCC-UGCCUUGA-GUGG-C-C--C--U-G--A-gG--G---G--A--U-A-AU--G-G----CU------------------C--A--C-G-G-C-G-U----G----A----U---A--A-A-AG------C--G--G-C-C-A--------------------------------------------------------------------------------------CU-U-U-U-A--U--U---U-C---G----C--U--A--U-U--uUG-------------CCAUUUGAAA-UCA-G-U-G--C-UGCAAAAGAG-G-C-UA-GGG-A-A-C---G-GC---UA--AAg---aCUG--U---C--GAGGAAAUCUCCUAGACUG-UUCC-A-----A--uG------------------------------------------------------------------------------------------------------------------------------------------------------------------------------------GA-CAUUUAA-AA-GG---GAUUAUAGUGCGGAC--U--AAGU------GGUAAUCCAGU-CU-AGCU--U---U-U-G-GU---GA----------------------------------------------------------------CAA-AGC-UAAGGU-GGAU-U-U-AA-A---GG-GGAACCGCCA-G-A--A-UGGCAA-CAUUC---GG-U-A-U-C-C-A-UC-U---GGGAA-AACCUACUGG-A-CC----U-AAGCCGCAGUUU-UUACCUUU-U---A-A-AU-GA-C-C--AU-U-C-CU-U-A-UACAUAAUUC
NZ_SMAN01000008.1/38615-37987/1-629                                    AAAAAAGA-UA-G-G-U--GGGAUGGU-GCAGUAU-UC-UAGU-CAGCC--C--UCCG-U-U-C-C-UGAAGGCGGGCCUAAA-AAUCCGCC-A-AA--G-GGCAC-A-U-C--GAUGAAGUUCCUUGUG-U-C-GGCUUGGG-GCGCCCA-----GCCCUGGGUCGGUGCU---GGGAGU----------------------------------------------------------------UA-AGG-GGG---U-AGGG-C-GAUCCACAAAGGCA----------------------------------------UGUGG-GC-G--U----UG-A-CCCUG-CCCCCGCGGAG-GC-C--C--AU-C----U-UU-GU---GG-U---G-U--G-C-UGuga-------------------------------------------------------------------------uc-----------------------gugCA-G--A-A--C---A-U---U--A--CG-AA----A-U-G-G--G---gUA-U-GAACCUG-UG------U--C-AU-AGGGAu--u------------------------------------------------------------------------------gg----------------------------------------gcaUC-UC-U-AU-G---CACAGC-GUAGCC-UGCCUUGA-GUGG-U-A--C--U-G--A-gG--G---G--A--U-U-AU--G-G----AU------------------U--G--A-G-U-G-U-A----A----A----A---A--A-C-AG-----cU--G--G-C-C-A--------------------------------------------------------------------------------------CU-G-U-U-U-----U---A-A---C----G--C--U--C-G---CGa----------caCCAUAUGAAA-UCA-G-U-A--C-UGCAAAAGAG-G-C-UA-GGG-A-A-C---G-GC---UA--AAg---gCUG--U---U--GAGGAAAUCUCCUAGACUG-UUCC-G-----U---C-----------------------------------------------------------------------------------------------------------------------------------------------------------------------a----------ugGA-CAUUUAA-AG-GG---GAUUGUAGUGCGGAC--U--AAGU------GGCAGUCCAGU-CU-AGCC--U---U-C-G-GU---GA----------------------------------------------------------------CGG-GGC-UAAGGU-GGAU-U-U-AA-A---GG-GGAACCGCCG-C-U--G-UGGCAA-CAC-A--CGG-U-A-U-C-C-G-CC-U---GGGAA-AACCUACUGG-A-CC---uU-AAGCCGCAAUAU-UUACCCUU-U---A-A-AU-GA-C-C--AU-C-C-CG-U-C-UCUUUGGUUU
NZ_CP078093.1/2480033-2480640/1-608                                    AUUGUUUA-CU-U-U-A--UGAGUGGC-GCAGUAU-UC-UAGU-CAGAU--CU-ACCA-U-U-U-C-UGAAGGCGGGCCUAAA-AAUCCGUC-A-AA--G-GGCAC-A-U-C--GAUGAAGUUCCUUGCA-U-U-GGCUGCUG-ACGCCCA-----GUCGGGGGUCAGUGUU---GGGAGU-----------------------------------------------------------------A-AGA-AGC--aG-GGGG-C-GAUCCACAAUGGCA----------------------------------------UGUGG-GC-G--A----UG-A-CCCUC-UCUUCGUGGAG-AC-U--U--AA----------------AA-A---A-G--A-A-AA---UU---------------------------------------------------------------------------------------------------UU-U--U-C--U---U-U---U--------------U-U-A-A--G----A--U-AAACCUG-CA------A--U-GU-AAUCUa--c------------------------------------------------------------------------------aaua------------------------------------uuacaUG-AU-U-AC-A---UGCAGA-GUAGCC-UGCCUUGA-GUGG-A-A--U-aA-G--G--U--G---G--A--U-A-AU--A-G----AU----------A-------C--A--A-U-G-A-U-G----A----A----G---U--U-A-UU------G--G--G-C-C-C--------------------------------------------------------------------------------------AA-U-G-A-U--U--U---C-A---U----C--U--U--A-U---UG-------------CUGUUCGAAA-CCU-A-U-U--C-UGCAAAAGAG-G-C-UA-AGA-A-A-U---G-GU---GU--GA-----CUG--U---U--GAGGAAAACUCCUAGACUG-UUCU-U-----U---U------------------------------------------------------------------------------------------------------------------------------------------------------------------------------------GA-GGUCUGU-UG-AG---GAUUACAGUACGGAC--U--AAGU------GGCAAUCUAGU-CU-UACU--U---U-U-G-GC---AA----------------------------------------------------------------CAA-AGU-AAAAAG-AAAU-U-U-AA-A---GG-GAAACCGCUG-A-U--U-UGGCGA-CAAAC--CAG-U-A-U-U-U-C-UU-U---GGGAA-AUCCAACUAG-A-CC----U-AAGCCGUAAAAU-UUACUCAA-C---A-G-GC-UG-C-C--AC-U-C-UU-U-U-AAAUAAUUUA
NZ_CP027777.1/3423422-3422815/1-608                                    GUAUAUAU-AA-A-U-A--AAGGUGGU-GCAGUAU-UC-UAGU-CAGGU--AA-GUAU-A-U-U-U-UGAAGGCGGGGCUAAA-AAUCCGCU-A-AA--G-GGCAC-A-U-C--GAUGAAGCUUCUGGUG-C-U-GGCUUACG-ACGCCCA-----GUUGUGGGCUGGUGCU---GGGAGA-----------------------------------------------------------------A-AGA-AGG---C-UGGG-G-CAAUCACAAAGGCA----------------------------------------UGUGA-CA-A--C----UG-A-CCCUA-CCUUCGUGGAG-GC-C--A--UU-G----A-UU-GU---GU-A---U-A--G-G-GAgagA---------------------------------------------------------------------------------------------------uUC-C--C-U--A---U-G---G--A--CG-AC----A-A-U-G--G----AU-U-AAACCUG-CA------A--U-GU-GGCGA----G--------------------------------------------------------------------------------------------------------------------------AA-GC-U-AU-G---UGCAGU-GUAGCC-UGCCUUGA-GUGG-U-G--G--G-G--G--G--A---G--A--G-G-UU--A-A----GU----------U-----U-A---------A-A-U-C----U----A----A---A--G-G-UU------A--G--G-C-C-A--------------------------------------------------------------------------------------AA-C-C-U-U--U--A---G-G---C----U--A--U--------UG-------------CUUGCUGAAA-CCU-C-U-A--U-UGCAAAAGAG-G-C-UA-GAG-A-U-A---U-AC---CC--AA-----CUG--C---C--GAGGAAAUCUCCUAGACUG-UUCU-A-----U--aC------------------------------------------------------------------------------------------------------------------------------------------------------------------------------------GA-GGUAUAU-UG-GG---GAUUACAGUGCGGAC--U--AAGU------GGCAAUCCAGU-CC-UAUU--U---C-U-G-GU---GA----------------------------------------------------------------CAG-AAU-AGGUAA-AGCA-U-U-AA-A---GG-GAAACCGUCA-A-A--A-UGGCGA-CAUUU--UGA-U-U-G-U-U-U-UA-C---GGGAA-AUCCUACUGG-A-CC----U-AAGCCGCAAGGU-UUACUCAA-U---A-U-AC-UA-C-C--AC-C-U-UU-U-A-AAAUUACAUA
NZ_FYAM01000023.1/257363-257969/1-607                                  UGUAACAU-UU-A-A-A--AAGGUGGU-GCAGUAU-UC-UAGU-CGGGU--AA-GUAU-C-U-U-U-UGAAGGCGGGGCUAAA-AAUCCGUC-A-AA--G-GGCAU-A-U-C--GAUGAAGUUCCUUGUG-C-U-GGCUUAUG-ACGCCCA-----GUCAUGGGUUGGUGCU---GGGAGU-----------------------------------------------------------------A-AGG-AGG---A-UGGG-G-CAGCCGCAACGGCA----------------------------------------UGCGG-GA-A--C----UG-A-CCCUA-CCUUCGCGGAG-AC-C--A--UU-U----A-UU-GU---AU-A---A-A--A-G-GUuag-------------------------------------------------------------------------a--------------------------uAC-C--U-U--U---U-A---U--A--CG-AA----A-A-U-G--G----AU-U-AAACCUG-CA------A--U-GU-GGUGA----A--------------------------------------------------------------------------------------------------------------------------GA-GC-U-AU-G---UGCAGU-GUAGCC-UGCCUUGA-GUGG-U-U--U--A-G--G--G--G---G--A--AaG-CA--G-U----AA----------C-----A-------------C-C-A----U----U----U---A--A-U-UU------U--G--G-C-C-A--------------------------------------------------------------------------------------AA-A-U-U-A--A--A---G-G---A----A--U--C--U------G-------------UUUGCUGAAA-CCU-A-A-G--U-UGCAAAAGAG-G-C-UA-GGG-A-G-A---U-AC---CU--AA-----CUG--U---U--GAGGAAAACUCCUAGACUG-UUCU-A----cU---U------------------------------------------------------------------------------------------------------------------------------------------------------------------------------------GA-AAUAUGC-UG-AG---GAUUGCAGUGCGGAC--U--AAGU------GGCAAUCCAGU-CC-UGCU--C---U-U-G-GC---AA----------------------------------------------------------------CAA-AGC-AGAUAG-GGAA-U-U-AA-A---GG-GAAACCGCCA-A-A--A-UGGCGA-CAUUU--AGG-U-U-G-A-C-C-UA-U---GGGAA-AUCCUACUGG-A-CC----U-AAGCCGCAAGGU-UUACUCAG-U---U-U-AU-UA-C-C--AC-C-U-UU-U-U-AUAUACAUAU
NZ_CP048021.1/1364259-1363634/1-626                                    AAGAUACA-AA-A-U-A--GGGAUGGU-GCAGUAU-UC-UAGU-CGGUC--C--UCCG-U-U-C-C-UGAAGGCGGGCCUAAA-AAUCCGCC-A-AA--G-GGCAC-A-U-C--GAUGAAGUUCCUUGUG-C-C-GGCUUGAG-GCGCCCA-----GCCUUGGGUCGGUGCU---GGGAGU----------------------------------------------------------------UA-AGG-UUG---C-AGGG-C-GAUCCACAAAGGCA----------------------------------------UGUGG-GC-G--U----UG-A-CCCUG-CUUCCGCGGAG-GC-C--C--AU-U----G-CU-GU---GA-U---G-C--U-U-UGa-u-------------------------------------------------------------------------ag------------------------cuCA-A--A-G--C---A-U---U--A--UG-GG----A-U-G-G--G---gUA-U-GAACCUG-UG------A--G-AU-AGGGAu--g------------------------------------------------------------------------------gg----------------------------------------gaaAC-UC-U-AU-C---CACAGC-GUAGCC-UGCCUUGA-GUGG-U-G--U--U-G--A-gG--G---G--A--U-A-UU--G-G----UU----------U-----A-A--A--A-A-G-U-G-A----U----A----A---A--A-U-AG------C-cG--G-C-C-A--------------------------------------------------------------------------------------CU-A-U-U-U--U--G---UuC---A----C--C--U--A-U---CA-------------CCAAUUGAAA-UCA-A-U-A--C-UGCAAAAGAG-G-C-UA-GGG-A-A-C---G-GU---UA--AAg---aCUG--U---C--GAGGAAAACUCCUAGACUG-UUCC-G----gU---G------------------------------------------------------------------------------------------------------------------------------------------------------------------------------------GA-CAUUUAA-AG-GA---GAUUAUGGUGCAGAC--U--AAGU------GGUAAUCCAGU-CU-AGCU--U--uC-C-G-GA---AA----------------------------------------------------------------CGG-GGC-UAAGAU-GAAU-U-U-AA-A---GG-GGAACCGCCA-U-U--G-AGGCAA-CUC-A--UGG-U-A-U-U-C-A-UC-U---GGGAA-AACCUACUGG-A-CC----U-AAGCUGCAAUUU-UUAUCCUU-U---A-A-AU-GG-C-C--AU-C-C-CU-A-C-UUGUUAUAAU
NZ_OAOD01000002.1/62831-62224/1-608                                    GUGUAACC-UU-U-A-A--AAGGUGGU-GCAGUAU-UC-UAGU-CGGGU--AA-GUAU-C-U-U-U-UGAAGGCGGGGCUAAA-AAUCCGCC-A-AA--G-GGCAU-A-U-C--GAUGAAGUUCCUUGUG-C-U-GGCUUAUG-ACGCCCA-----GUCAUGGGUUGGUGCU---GGGAGU-----------------------------------------------------------------A-AGG-GGG---A-UGGG-G-CAGCCGCAACGGCA----------------------------------------UGCGG-GA-A--C----UG-A-CCCUA-CCCUCGCGGAG-AC-C--A--UU-U----A-UU-GU---GU-A---A-A--A-G-GUuag-------------------------------------------------------------------------a--------------------------uAC-C--U-U--U---U-A---U--A--CG-AA----A-A-U-G--G----AU-U-AAACCUG-CA------A--U-GU-GGUGA----A--------------------------------------------------------------------------------------------------------------------------GA-GC-U-AU-G---UGCAGU-GUAGCC-UGCCUUGA-GUGG-U-U--U--A-G--G--G--G---G--A--AaG-CA--G-U----GA----------C-----A-------------C-C-A----U----U----U---A--A-U-UU------U--G--G-C-C-A--------------------------------------------------------------------------------------AA-A-U-U-A--A--A---G-G---A----A--U--U--U------G-------------UUUGCUGAAA-CCU-A-A-G--C-UGCAAAAGAG-G-C-UA-GAG-A-G-A---U-AC---CU--AA-----CUG--U---U--GAGGAAAACUCCUAGACUG-UUCA-Ac---uU---A------------------------------------------------------------------------------------------------------------------------------------------------------------------------------------GA-GAUAUGC-UG-AG---GAUUGCAGUGCGGAC--U--AAGU------GGCAAUCCAGU-CC-UGCU--U---U-U-G-GA---AA----------------------------------------------------------------CAA-AGU-AGAUAG-GUAA-U-U-AA-A---GG-GAAACCGCCA-A-A--A-UGGCGA-CAUUU--AGG-U-U-G-A-C-C-UA-U---GGGAA-AUCCUACUGG-A-CC----U-AAGCCGCAAGGU-UUACUCAG-U---U-U-AU-UG-C-C--AC-C-U-UU-U-U-UAUAUACAUA
NZ_FNHF01000001.1/16596-17219/1-624                                    AUGUAAUC-AA-A-U-G--GGAAUGGU-GCAGUAU-UC-UAGU-CGGUC--C--UCCG-U-U-C-C-UGAAGGCGGGCCUAAA-AAUCCGCC-A-AA--G-GGCAC-A-U-C--GAUGAAGUUCCUUGUG-C-U-GGCUUGAG-GCGCCCA-----GCCUUGGGUCAGUGCU---GGGAGU----------------------------------------------------------------UA-AGG-UAG---C-AGGG-C-GAUCCACAAAGGCA----------------------------------------UGUGG-GC-G--A----GG-A-CCCUG-CUUCCGCGGAG-GC-C--C--AU-C----U-CU-GU---AG-U---G-G--C-G-GCu-a-------------------------------------------------------------------------agc----------------------cuaGU-A--G-C--U---G-C---U--A--UG-GA----A-U-G-G--G---gUA-U-GAACCUG-CG------C--A-AU-AGGGAa--a------------------------------------------------------------------------------gg----------------------------------------gaaUC-UC-U-AU-U---CGCAGC-GUAGCC-UGCCUUGA-GUGG-C-C--C--U-G--A-gG--G---G--A--U-A-AU--G-G----CU------------------C--A--C-G-G-C-G-U----G----A----U---A--A-A-AG------C--G--G-C-C-A--------------------------------------------------------------------------------------CU-U-U-U-A--U--U---U-C---G----C--U--A--U-U--uUG-------------CCAUUUGAAA-UCA-G-U-G--C-UGCAAAAGAG-G-C-UA-GGG-A-A-C---G-GC---UA--AAg---aCUG--U---C--GAGGAAAUCUCCUAGACUG-UUCC-A-----A--uG------------------------------------------------------------------------------------------------------------------------------------------------------------------------------------GA-CAUUUAA-AA-GG---GAUUAUAGUGCGGAC--U--AAGU------GGCAAUCCAGU-CU-AGCU--U---U-U-G-GU---GA----------------------------------------------------------------CAA-AGC-UAAGGU-GGAU-U-U-AA-A---GG-GGAACCGCCA-G-A--A-UGGCAA-CAUUC---GG-U-A-U-C-C-A-UC-U---GGGAA-AACCUACUGG-A-CC----U-AAGCCGCAGUUU-UUACCUUU-U---A-A-AU-GA-C-C--AU-U-C-CU-U-A-UACAUAAUUC
NZ_SXER01000001.1/656609-657212/1-604                                  UAUAUAAA-U------A--AAGGUGGU-GCAGUAU-UC-UAGU-CAGGU--AA-GUAU-A-U-C-U-UGAAGGCGGGGCUAAA-AAUCCGCU-A-AA--G-GGCAC-A-U-C--GAUGAAGCUUCUGGUG-C-U-GGCUUACG-ACGCCCA-----GUUGUGGGCUGGUGCU---GGGAGA-----------------------------------------------------------------A-AGA-AGG---C-UGGG-G-CAAUCACAAAGGCA----------------------------------------UGUGG-CA-A--C----UG-A-CCCUA-CCUUCGUGGAG-GC-C--A--UU-G----A-UU-GU---GU-G---U-A--G-G-GAgagA---------------------------------------------------------------------------------------------------uUC-C--C-U--A---U-G---G--A--CG-AC----A-A-U-G--G----AU-U-AAACCUG-CA------A--U-GU-GGCGA----A---------------------------------------------------------------------------------------------------------------------------A-GC-U-AU-G---UGCAGU-GUAGCC-UGCCUUGA-GUGA-U-G--G--G-G--G--G--A---G--A--G-G-UU--A-A----GU----------U-----U-A---------A-A-U-C----U----A----A---A--A-G-UU------A--G--G-C-C-A--------------------------------------------------------------------------------------AA-C-U-U-U--U--A---G-A---C----U--A--U--------UG-------------CUUACUGAAA-CCU-U-C-A--U-UGCAAAAGAG-G-C-UA-GAG-A-U-A---U-AC---CC--AA-----CUG--C---U--GAGGAAACCUCCUAGACUG-UUCU-A-----U--aU------------------------------------------------------------------------------------------------------------------------------------------------------------------------------------GA-GGUGUAU-UG-GG---GAUUACAGUGCGGAC--U--AAGU------GGCAAUCCAGU-CC-UAUU--U---C-U-G-GU---GA----------------------------------------------------------------CAG-GGU-AGGUAA-AACA-U-U-AA-A---GG-GAAACCGUCA-A-A--A-UGGCGA-CAUUU--UGA-U-U-G-U-U-U-UA-C---GGGAA-AUCCUACUGG-A-CC----U-AAGCCGCAAGAU-UUACUCAA-U---A-U-AC-CA-C-C--AC-C-U-UU-U-A-AAUUUACAUA
NZ_AVAF01000093.1/22995-22393/1-603                                    UGAAAAGA-AA-G-G-C--AAAGUGGU-GCAGUAU-CC-UAGU-CAGAG--GC-GCUA-A-U-C-C-CGAAGACGGGCCUAAA-AAUCCGUC-A-A---G-GGCAC-A-U-C--GAUGAAGUUCCUGGUG-C-U-GGCUUUCA-ACGCCCA-----GUUGGGGGCUGGUGCU---GGGAGU----------------------------------------------------------------UA-AGG-AGG---G-GGGG-C-GAUCCACAAUGGCA----------------------------------------UGUGG-GC-G--U----UG-A-CCCUU-CCUCCGCGGAG-AC-C--U--AC-U----U-GC-GU---GG-C---U-U--U-U--------------------------------------------------------------------------------------------------------------A--C-A--G---G-C---U--A--CG-GG----G-U-A-G--G----A--U-GAACCUG-UC------U--C-GC-GGCCA---uA--------------------------------------------------------------------------------------------------------------------------AA-GC-U-GC-G---GACAGU-GUAGCC-UGCCUUGA-GUGA-U-U--C--G-G--G--U--G---G--A--U-A-UC--A-G----UU----------G-------U--A--A-G-C-C-A------U----A----A---U--U-C-AA------A--G-aG-C-U-C--------------------------------------------------------------------------------------UU-G-A-A-U--U--A---C-U---G----G--C--U--A-U---UG-------------CUGAU-GAAA-CCC-G-A-A--U-UGCAAAAGAG-G-A-UA-GGG-G-U-U---A-GU---CC--CU-----CUG--U---U--GAGGAAAACUCCUAGGCUG-CGCC-U-----U---G-----------------------------------------------------------------------------------------------------------------------------------------------------------------------cc---------ggGC-GGCAUAU-UG-GG---GAUUACGGUGCGGAC--U--AAGU------GGUAGUCCAGU-CU-UACC--U---U-U-G-GC---GA----------------------------------------------------------------CAA-GGU-AAAAGC-GGGC-U-U-AA-A---GG-GGAACCGCUG---A--A-CGGCGA-CGUU---CAG-U-G-C-A-C-G-CU-U---GGGAA-AUCCUACUGG-A-CC----U-AAGCCGCAAAGU-UUACCCAA-U---A-U-GC-UA-C-C--AC-U-U-UG-C-C-UUUAUACAUG
NZ_FOHJ01000006.1/65517-64893/1-625                                    UAGAUACC-AU-A-U-A--GGGAUGGU-GCAGUAU-UC-UAGU-CGGUC--C--UCCG-U-U-C-C-UGAAGGCGGGCCUAAA-AAUCCGCC-A-AA--G-GGCAC-A-U-C--GAUGAAGUUCCUUGUG-U-C-GGCUUGAG-GCGCCCA-----GCCUUGGGUCGGUGCU---GGGAGU----------------------------------------------------------------UA-AGG-UUG---C-GGGG-C-GAUCCACAAAGGCA----------------------------------------UGUGG-GC-G--U----UG-A-CCCUG-CUUCCGCGGAG-GC-C--C--AU-U----A-CU-GU---GA-U---A-C--U-U-UGa-u-------------------------------------------------------------------------ag------------------------cuCA-A--A-G--U---A-U---U--A--UG-GA----A-U-G-G--G---gUA-U-GAACCUG-UG------A--G-AU-AGGGAu--g------------------------------------------------------------------------------gg----------------------------------------gaaAC-UC-U-AU-C---CACAGC-GUAGCC-UGCCUUGA-GUGG-U-G--U--U-G--A-gG--G---G--A--U-A-UU--G-G----UU----------A-----A-A--A--A---G-U-G-A----C----A----A---U--A-U-AG-----cU--G--G-C-C-A--------------------------------------------------------------------------------------CU-A-U-A-U--U--G---UuC---A----C--C--U--A-U---CA-------------CCAAUUGAAA-UCA-A-C-A--C-UGCAAAAGAG-G-C-UA-GGG-A-A-C---G-GU---UA--AAg---aCUG--U---C--GAGGAAAACUCCUAGACUG-UUCC-A-----Uc-aG------------------------------------------------------------------------------------------------------------------------------------------------------------------------------------GA-CAUUUAA-AG-GA---GAUUAUGGUGCAGGC--U--AAGU------GGUAAUCCAGU-CU-AGCU--U---C-C-G-GA---GA----------------------------------------------------------------CGG-GGC-UAAGAU-GAAU-U-U-AA-A---GG-GGAACCGCCA-U-U--G-AGGCAA-CUC-U--UGG-U-A-U-U-C-A-UC-U---GGGAA-AACCUACUGG-A-CC----U-AAGCUGCAAUUU-UUAUCCUU-U---A-G-AU-GA-C-C--AU-C-C-CU-A-C-UUAGUUUUUU
NZ_AXAR01000003.1/180698-181307/1-610                                  UUGUAUCG-AC-G-U-U--UGGGUGGC-GCAGUAU-UC-UAGU-CAACC--G--UCCG-A-C-U-C-UGAAGGCGGGGCUAAA-AAUCCGCC-A-AA--G-GGCAC-A-U-C--GAUGAAGUUCCUGGUG-U-U-GGCUUGAG-GCGCCCA-----GCCUUGGGUUGAUGCU---GGGAGU----------------------------------------------------------------UA-AGA-AAG---U-UGGG-C-AACUCGCAAUGGCA----------------------------------------UGCGA-GA-U--C----UG-A-CCCAG-CUUUCGCGGAG-GC-C--C--AU-G----U-CC-GU---GG-C---C-U--G-C-UU--uUA---------------------------------------------------------------------------------------------------AA-G--G-A--G---G-U---U--A--UG-GC----U-U-G-G--G---gUA-U-GAACCUG-CA---------U-GC-GGAGU----C--------------------------------------------------------------------------------------------------------------------------CA-UC-U-GU-G---UGCAGC-GUAGCC-UGCCUUGA-GUGG-U-A--C--U-G--A--A--G---G--A--U-C-AC--G-G----GA----------A-----A-C--A--G-G-C-G-U-U----U----A----G---C--U-C-CC------C--G--G-C-C-A--------------------------------------------------------------------------------------GG-G-A-G-C---------G-G---C----G--C--U--G-G---UG-------------CCGUGUGAAA-UCC-G-U-G--C-UGCAAAAGAG-G-C-UA-GGA-G-U-C---G-GC---AA-cGG-----UUG--U---C--GCGGAAAACGCCUAGACUG-UACU-U----cA---A------------------------------------------------------------------------------------------------------------------------------------------------------------------------------------GU-GGCUCUU-UG-GG---GAUUAUAGUGUGGAC--U--AAGU------GGUAAUCCAGU-CU-GACU--G---A-U-G-GU---GA----------------------------------------------------------------CAC-AGU-CAAGGG-AUGC-A-U-AA-A---GG-GAAACCGCCG-G-U--G-CGGCGA-CGCGC--CGG-U-G-C-G-U-C-CU-U---GGGAA-AACCUACUGG-A-CC----U-AAGCCACAGCGU-UUACUCAA-A---G-A-GC-UG-C-C--AC-C-C-AG-G-A-UUUUUCCUCU
NZ_SHCP01000035.1/45727-45120/1-608                                    GUAUAUAU-AA-A-U-A--AAGGUGGU-GCAGUAU-UC-UAGU-CAGGU--AA-GUAU-A-U-U-U-UGAAGGCGGGGCUAAA-AAUCCGCU-A-AA--G-GGCAC-A-U-C--GAUGAAGCUUCUGGUG-C-U-GGCUUACG-ACGCCCA-----GUUGUGGGCUGGUGCU---GGGAGA-----------------------------------------------------------------A-AGA-AGG---C-UGGG-G-CAAUCACAAAGGCA----------------------------------------UGUGA-CA-A--C----UG-A-CCCUA-CCUUCGUGGAG-GC-C--A--UU-G----A-UU-GU---GU-A---U-A--G-G-GAgagA---------------------------------------------------------------------------------------------------uUC-C--C-U--A---U-G---G--A--CG-AC----A-A-U-G--G----AU-U-AAACCUG-CA------A--U-GU-GGCGA----G--------------------------------------------------------------------------------------------------------------------------AA-GC-U-AU-G---UGCAGU-GUAGCC-UGCCUUGA-GUGG-U-G--G--G-G--G--G--A---G--A--G-G-UU--A-A----GU----------U-----U-A---------A-A-U-C----U----A----A---A--G-G-UU------A--G--G-C-C-A--------------------------------------------------------------------------------------AA-C-C-U-U--U--A---G-G---C----U--A--U--------UG-------------CUUGCUGAAA-CCU-C-U-A--U-UGCAAAAGAG-G-C-UA-GAG-A-U-A---U-AC---CC--AA-----CUG--C---C--GAGGAAAUCUCCUAGACUG-UUCU-A-----U--aC------------------------------------------------------------------------------------------------------------------------------------------------------------------------------------GA-GGUAUAU-UG-GG---GAUUACAGUGCGGAC--U--AAGU------GGCAAUCCAGU-CC-UAUU--U---C-U-G-GU---GA----------------------------------------------------------------CAG-AGU-AGGUAA-AGCA-U-U-AA-A---GG-GAAACCGUCA-A-A--A-UGGCGA-CAUUU--UGA-U-U-G-U-U-U-UA-C---GGGAA-AUCCUACUGG-A-CC----U-AAGCCGCAAGGU-UUACUCAA-U---A-U-AC-UA-C-C--AC-C-U-UU-U-A-AAAUUACAUA
NZ_CP013242.1/1230553-1231160/1-608                                    GUAUAUAU-AA-A-U-A--AAGGUGGU-GCAGUAU-UC-UAGU-CAGGU--AA-GUAU-A-U-U-U-UGAAGGCGGGGCUAAA-AAUCCGCU-A-AA--G-GGCAC-A-U-C--GAUGAAGCUUCUGGUG-C-U-GGCUUACG-ACGCCCA-----GUUGUGGGCUGGUGCU---GGGAGA-----------------------------------------------------------------A-AGA-AGG---C-UGGG-G-CAAUCACAAAGGCA----------------------------------------UGUGA-CA-A--A----UG-A-CCCUA-CCUUCGUGGAG-GC-C--A--UU-G----A-UU-GU---GU-A---U-A--G-G-GAgagA---------------------------------------------------------------------------------------------------uUC-C--C-U--A---U-G---G--A--CG-AC----A-A-U-G--G----AU-U-AAACCUG-CA------A--U-GU-GGCGA----G--------------------------------------------------------------------------------------------------------------------------AA-GC-U-AU-G---UGCAGU-GUAGCC-UGCCUUGA-GUGG-U-G--G--G-G--G--G--A---G--A--G-G-UU--A-A----GU----------U-----U-A---------A-A-U-C----U----A----A---A--G-G-UU------A--G--G-C-C-A--------------------------------------------------------------------------------------AA-C-C-U-U--U--A---G-G---C----U--A--U--------UG-------------CUUGCUGAAA-CCU-U-C-A--U-UGCAAAAGAG-G-C-UA-GAG-A-U-A---U-AC---CC--AA-----CUG--U---C--GAGGAAAUCUCCUAGACUG-UUCU-A-----U--aC------------------------------------------------------------------------------------------------------------------------------------------------------------------------------------GA-GGUAUAU-UG-GG---GAUUACAGUGCGGAC--U--AAGU------GGCAAUCCAGU-CC-UAUU--U---C-U-G-GU---GA----------------------------------------------------------------CAG-GGU-AGGUAA-AGCA-U-U-AA-A---GG-GAAACCGUCA-A-A--A-UGGCGA-CAUUU--UGA-U-U-G-U-U-U-UA-C---GGGAA-AUCCUACUGG-A-CC----U-AAGCCGCAAGGU-UUACUCAA-U---A-U-AC-UA-C-C--AC-C-U-UU-U-A-AAAUUACAUA
NZ_AUHI01000005.1/24154-23529/1-626                                    UAGAUGUA-UU-G-G-G--AGGAUGGU-GCAGUAU-UC-UAGU-CGAUC--U--UCCA-C-U-U-C-UGAAGGCGGGCCUAAA-AAUCCGCC-A-AA--G-GGCAC-A-U-C--GAUGAAGUUUCUGGUG-U-U-GGCUUGAG-GCGCCCA-----GCCUUGGGUCGAUGCU---GGGAGU----------------------------------------------------------------UA-AGG-UCG---C-AGGG-C-GAUCCACAAUGGCA----------------------------------------UGUGG-GC-G--U----UG-A-CCCUG-CUUCCGUGGAG-GC-C--C--AU-U----C-UU-GU---UC-U---U-G--G-U-GAuac-------------------------------------------------------------------------c-------------------------auUC-A--C-C--A---A-G---G--A--UG-AA----A-U-G-G--G---gUA-U-GAACCUG-CA------A--G-AU-AGGGAg--u------------------------------------------------------------------------------uug---------------------------------------auuCC-CC-U-AU-C---UGCAGC-GUAGCC-UGCCUUGA-GUGA-U-G--U--C-U--A-gG--G---G--A--U-G-GC--A-A----UG----------C-----A-C--A--C-A-U-G-A-U----G----C----U---U--U-C-GG-----aA--G--G-C-C-A--------------------------------------------------------------------------------------AC-G-A-A----G--C---A-U---U----G--U--G--G-Ua-aUG-------------UUGCCUGAAA-UAG-A-C-G--U-UGCAAAAGAG-G-C-UA-GGA-A-G-U---G-GU---UA--AAg---gUUG--U---U--GAGGAAAACUCCUAGACUG-UUCU-U-----U--aA------------------------------------------------------------------------------------------------------------------------------------------------------------------------------------GA-CACUUAA-AA-GG---GAUUAUAGUGCGGAC--U--AAGU------GGUAAUCCAGU-CU-AGCU--U---C-C-G-GA---AA----------------------------------------------------------------CGG-AGC-UAAAGU-CGCU-U-U-AA-A---GG-GAAACCGCCG-A-U--G-UGGCAA-CACAU---GG-U-A-G-C-G-A-CU-U---GGGAA-AACCUACUGG-A-CC----U-AAGCUGCAAUUU-UUACCUUU-U---A-A-GU-GA-C-C--AU-C-C-UA-A-C-CGUACAUAUG
NZ_JAFBDR010000001.1/172813-173440/1-628                               AUAUGUUA-CA-A-A-A--GGAAUGGU-GCAGUAU-UC-UAGU-CAGUC--C--UCCG-A-U-U-C-UGAAGGCGGGCCUAAA-AAUCCGCU-A-AA--G-GGCAC-A-U-C--GAUGAAGUUCCUUGUG-C-U-GGCUUGAG-GCGCCCA-----GCCUUGGGUCAGUGCU---GGGAGU----------------------------------------------------------------UA-AGG-UAG---U-AGGG-C-GAUCCACAAAGGCA----------------------------------------UGUGG-GC-G--A----AG-A-CCCUG-CUUCCGCGGAG-GC-C--C--AU-C----U-CU-GU---GG-U---G-G--C-U-ACu-a-------------------------------------------------------------------------agc----------------------cuaGU-A--G-C--U---G-C---C--A--UG-GA----A-U-G-G--G---gUA-U-GAACCUG-CG------A-aG-GU-AGGGAa--u------------------------------------------------------------------------------gg-----------------------------------------uaUC-UC-U-AU-C---CGCAGC-GUAGCC-UGCCUUGA-GUGG-U-A--C--U-G--A-gG--G---G--A--U-U-AC--G-G----UC----------A-----U-------A-A-A-U-G-U----G----A----A---G--G-U-AG-----aU--G--G-C-C-A--------------------------------------------------------------------------------------CU-A-U-C-U--U-aC---A-C---A----U--U--U--U-U--cUU-------------CCGUAUGAAA-UCA-G-U-G--C-UGCAAAAGAG-G-C-UA-AGA-A-U-C---G-GU---UA--AAg---gCUG--U---C--GAGGAAACCUCCUAGACUG-UUCU-G-----U---U-----------------------------------------------------------------------------------------------------------------------------------------------------------------------c----------agGA-CAUUUAU-CA-GG---AAUUAUAGUGCGGAC--U--AAGU------GGUAAUCCAGU-CC-AGCA--U---U-C-G-GA---GA----------------------------------------------------------------CGG-UGC-UGAGUC-GGGU-U-U-AA-A---GG-GAAACCGCCA-G-A--A-UGGUGA-CAUUC---GG-U-A-C-C-C-G-AU-U---GGGAA-AACCUACUGG-A-CC----U-AAGCCGCAAUUU-UUACCUGG-U---U-A-AU-GA-C-C--AU-U-C-CU-U-C-UUUAUACAUA
NZ_LUAU01000001.1/1188330-1187723/1-608                                GUAUAUAU-AU-A-U-A--AAGGUGGU-GCAGUAU-UC-UAGU-CAGGU--AA-GUAU-A-U-C-U-UGAAGGCGGGGCUAAA-AAUCCGCU-A-AA--G-GGCAC-A-U-C--GAUGAAGCUUCUGGUG-C-U-GGCUUACG-ACGCCCA-----GUUGUGGGCUGGUGCU---GGGAGA-----------------------------------------------------------------A-AGA-AGG---C-UGGG-G-CAAUCACAAAGGCA----------------------------------------UGUGA-CA-A--C----UG-A-CCCUA-CCUUCGUGGAG-GC-C--A--UU-G----A-UU-GU---GU-A---U-A--G-G-GAgagA---------------------------------------------------------------------------------------------------uUC-C--C-U--A---U-G---G--A--CG-AC----A-A-U-G--G----AU-U-AAACCUG-CA------A--U-GU-GGCGA----U--------------------------------------------------------------------------------------------------------------------------AA-GC-U-AU-G---UGCAGU-GUAGCC-UGCCUUGA-GUGG-U-G--G--G-G--G--G--A---G--A--G-G-UU--A-A----GU----------U-----U-A---------A-A-U-C----U----A----A---A--G-G-UU------A--G--G-C-C-A--------------------------------------------------------------------------------------AA-U-U-U-U--U--A---G-G---C----U--A--U--------UG-------------CUUGCUGAAA-CCU-C-C-A--U-UGCAAAAGAG-G-C-UA-GAG-A-U-A---U-AC---CC--AA-----CUG--C---C--GAGGAAAUCUCCUAGACUG-UUCU-A-----U--aC------------------------------------------------------------------------------------------------------------------------------------------------------------------------------------GA-GGUGUAU-UG-GG---GAUUACAGUGCGGAC--U--AAGU------GGCAAUCCAGU-CC-UAUU--U---C-U-G-GU---GA----------------------------------------------------------------CAG-GGU-AGGUAA-GACA-U-U-AA-A---GG-GAAACCGUCA-A-A--A-UGGCGA-CAUUU--UGA-U-U-G-U-U-U-UA-C---GGGAA-AUCCUACUGG-A-CC----U-AAGCCGCAAGGU-UUACUCAA-U---A-U-AC-UA-C-C--AC-C-U-UU-U-A-AAAUUACAUA
NZ_UAWI01000002.1/93333-93941/1-609                                    AAUCUUAA-UA-G-G-A--AAGGUGGC-GCAGUAU-UC-UAGU-CAGGU--AA-GUAU-U-C-U-U-UGAAGGCGGGGCUAAA-AAUCCGCC-A-AA--G-GGCAU-A-U-C--GAUGAAGUUCCUUGUG-C-U-GGCUUAUG-ACGCCCA-----GUCAUGGGUUGGUGCU---GGGAGU-----------------------------------------------------------------A-AGG-AAG---A-UGGG-G-CGGCCGCAAUGGCA----------------------------------------UGCGA-CA-A--C----UG-A-CCCUA-CUUCUGUGGAG-AC-C--G--UU-A----U-UU-GU---GU-U---U-U--A-G-GUu-a-------------------------------------------------------------------------g-------------------------ucGC-C--U-A--U---U-G---C--A--CG-AA----A-A-C-G--G----AU-U-AAACCUG-UA------U--U-GU-GGUGU---aA--------------------------------------------------------------------------------------------------------------------------AA-GC-U-AU-G---UGCAGU-GUAGCC-UGCCUUGA-GUGG-U-G--U--A-G--G--G--A---G--A--G-G-UA--A-U----AA----------C-----A-----------C-C-U-U----U----A----A---A----U-UU------U--G--G-C-C-A--------------------------------------------------------------------------------------AA-A-G-U-U--U--G---A-A---G----G--C--U--U-----UG-------------CUUACUGAAA-CCU-A-U-A--C-UGCAAAAGAG-G-C-UA-GAA-G-A-A---U-AC---CU--AA-----CUG--U---U--GAGGAAAUCUCCUAGACUG-UUCC-A-----U---A-----------------------------------------------------------------------------------------------------------------------------------------------------------------------a-----------gGA-AGUAUUU-UG-AG---GAUUGCAGUGCGGAC--U--AAGU------GGUAAUCUAGU-CC-UGUU--U---A-U-G-GU---GA----------------------------------------------------------------CAU-AGC-AGAUAG-AAUA-U-U-AA-A---GG-GAAACCGCUA-A-A--A-UGGCGA-CAUUU--UGG-U-U-A-U-U-C-UA-U---GGGAA-AUCCUACUAG-A-CC----U-AAGCCGCAAGUU-UUACUCAA-A---U-U-GC-UG-C-C--AC-U-U-UU-U-C-UAAUACAUAA
NZ_NKQO01000040.1/10751-11358/1-608                                    GUAUAUAU-AA-A-U-A--AAGGUGGU-GCAGUAU-UC-UAGU-CAGGU--AA-GUAU-A-U-U-U-UGAAGGCGGGGCUAAA-AAUCCGCU-A-AA--G-GGCAC-A-U-C--GAUGAAGCUUCUGGUG-C-U-GGCUUACG-ACGCCCA-----GUUGUGGGCUGGUGCU---GGGAGA-----------------------------------------------------------------A-AGA-AGG---C-UGGG-G-CAAUCACAAAGGCA----------------------------------------UGUGA-CA-A--C----UG-A-CCCUA-CCUUCGUGGAG-GC-C--A--UU-G----A-UU-GU---GU-A---U-A--G-G-GAgagA---------------------------------------------------------------------------------------------------uUC-C--C-U--A---U-G---G--A--CG-AC----A-A-U-G--G----AU-U-AAACCUG-CA------A--U-GU-GGCGA----G--------------------------------------------------------------------------------------------------------------------------AA-GC-U-AU-G---UGCAGU-GUAGCC-UGCCUUGA-GUGG-U-G--G--G-G--G--G--A---G--A--G-G-UU--A-A----GU----------U-----U-A---------A-A-U-C----U----A----A---A--G-G-UU------A--G--G-C-C-A--------------------------------------------------------------------------------------AA-C-C-U-U--U--A---G-G---C----U--A--U--------UG-------------CUUGCUGAAA-CCU-C-U-A--U-UGCAAAAGAG-G-C-UA-GAG-A-U-A---U-AC---CC--AA-----CUG--C---C--GAGGAAAUCUCCUAGACUG-UUCU-A-----U--aC------------------------------------------------------------------------------------------------------------------------------------------------------------------------------------GA-AGUAUAU-UG-GG---GAUUACAGUGCGGAC--U--AAGU------GGCAAUCCAGU-CC-UAUU--U---C-U-G-GU---GA----------------------------------------------------------------CAG-GGU-AGGUAA-AGCA-U-U-AA-A---GG-GAAACCGUCA-A-A--A-UGGCGA-CAUUU--UGA-U-U-G-U-U-U-UA-C---GGGAA-AUCCUACUGG-A-CC----U-AAGCCGCAAGGU-UUACUCAA-U---A-U-AC-UA-C-C--AC-C-U-UU-U-A-AAAUUACAUA
NZ_LT732535.1/343175-343797/1-623                                      UAUAAAGA-CA-A-A-U--GGAAUGGU-GCAGUAU-UC-UAGU-CAGUC--C--UCCG-U-U-C-C-UGAAGGCGGGCCUAAA-AAUCCGCC-A-AA--G-GGCAC-A-U-C--GAUGAAGUUCCUUGUG-C-U-GGCUUGAG-GCGCCCA-----GCCUUGGGUCAGUGCU---GGGAGU----------------------------------------------------------------UA-AGG-UUG---C-AGGG-C-GAUCCACAAAGGCA----------------------------------------UGUGG-GC-G--A----GG-A-CCCUG-CUUCCGCGGAG-GC-C--C--AU-C----U-CU-GU---AG-U---G-G--U-U-UCu-a-------------------------------------------------------------------------agc----------------------cuaGA-A--C-C--C---G-C---U--A--UG-GA----C-U-G-G--G---gUA-U-GAACCUG-CG------C--A-AU-AGGGAa--a------------------------------------------------------------------------------gg----------------------------------------gaaUC-UC-U-AU-U---CGCAGC-GUAGCC-UGCCUUGA-GUGG-U-G--C--U-G--A-gG--G---G--A--U-U-AU--G-G----UU------------------A--U--A-A-A-U-G-G----C----G----A---G--A-U-UG------U--G--G-C-C-A--------------------------------------------------------------------------------------CU-U-U-C-U--U--U---U-C---A----U--U--U--U-C---UG-------------CCAUAUGAAA-UCA-A-C-A--C-UGCAAAAGAG-G-C-UA-GGG-A-A-C---G-GC---CA--AAg---aCUG--C---U--GAGGAAAUCUCCUAGACUG-UUCC-G-----A--uG------------------------------------------------------------------------------------------------------------------------------------------------------------------------------------GA-CAUUUAA-AA-GG---GAUUAUAGUGCGGAC--U--AAGU------GGUAAUCCAGU-CU-AGCC--A---U-U-G-GC---AA----------------------------------------------------------------CAA-GGC-UAAGAU-GGAU-U-U-AA-A---GG-GGAACCGCCA-G-A--A-UGGCAA-CAUUC---GG-U-A-U-C-C-A-UC-U---GGGAA-AACCUACUGG-A-CC----U-AAGCCGCAGUUU-UUACCUUU-U---A-A-GU-GA-C-C--AU-U-C-CA-A-U-UACAUAAUUG
NZ_AUZA01000009.1/1330523-1329916/1-608                                GUAUAUAU-AA-A-U-A--AAGGUGGU-GCAGUAU-UC-UAGU-CAGGU--AA-GUAU-A-U-C-U-UGAAGGCGGGGCUAAA-AAUCCGCU-A-AA--G-GGCAC-A-U-C--GAUGAAGCUUCUGGUG-C-U-GGCUUACG-ACGCCCA-----GUUGUGGGCUGGUGCU---GGGAGA-----------------------------------------------------------------A-AGA-AGG---C-UGGG-G-CAAUCACAAAGGCA----------------------------------------UGUGG-CA-A--C----UG-A-CCCUA-CCUUCGUGGAG-GC-C--A--UU-G----A-UU-GU---GU-A---U-A--G-G-GAgagA---------------------------------------------------------------------------------------------------uUC-C--C-U--A---U-G---G--A--CG-AC----A-A-U-G--G----AU-U-AAACCUG-CA------A--U-GU-GGCGA----U--------------------------------------------------------------------------------------------------------------------------CA-GC-U-AU-G---UGCAGU-GUAGCC-UGCCUUGA-GUGG-U-G--G--G-G--G--G--A---G--A--G-G-UU--A-A----GU----------U-----U-A---------A-A-U-C----U----A----A---A--G-G-UU------A--G--G-C-C-A--------------------------------------------------------------------------------------AA-C-C-U-U--U--A---G-G---C----U--A--U--------UG-------------CUUGCUGAAA-CCU-C-C-A--U-UGCAAAAGAG-G-C-UA-GAG-A-U-A---U-AC---CC--AA-----CUG--C---C--GAGGAAAUCUCCUAGACUG-UUCU-A-----U--aC------------------------------------------------------------------------------------------------------------------------------------------------------------------------------------GA-GGUGUAU-UG-GG---GAUUACAGUGCGGAC--U--AAGU------GGCAAUCCAGU-CC-UAUU--U---C-U-G-GU---GA----------------------------------------------------------------CAG-GGU-AGGUAA-AACA-U-U-AA-A---GG-GAAACCGUCA-A-A--A-UGGCGA-CAUUU--UGA-U-U-G-U-U-U-UA-C---GGGAA-AUCCUACUGG-A-CC----U-AAGCCGCAAGGU-UUAUUCAA-U---A-C-AC-UA-C-C--AC-C-U-UU-U-A-AAAUUACAUA
NZ_NPML01000007.1/148723-148092/1-632                                  UCUUGAAA-GA-A-A-U--ACGGUGGU-GCAGUAU-UC-UAGU-CAGAU--CU-ACUG-G-U-U-C-CUAAGACGGGCCUAAA-AAUCCGUU-A-AA--G-GGCAC-A-U-C--GAUGAAGUUCCUUGUG-U-U-AGCUUUCG-ACGCCCA-----GUCGGGGGUUAGUGCU---GGGAGU----------------------------------------------------------------UA-AGG-UUG---A-GGGG-C-GAUCUGCAAUGGCA----------------------------------------UGCGG-GC-G--U----UG-A-CCCCU-CUUCCGUGGAG-AC-C--U--AU-G----A-UC-GU---GG-U---U-U--G-C-UUcag-------------------------------------------------------------------------aguauugcu----------uaacauaccGG-A--G-A--A---A-G---U--A--CG-AC----U-U-A-G--G----AU-U-AAACCUG-UU------A--U-GC-GGUACu--u------------------------------------------------------------------------------uu----------------------------------------ugcGU-GC-U-GU-G---AACAGA-GUAGCC-UGCCUUGA-GUGA-A-U--A--U-G--G--U--G---G--A--U-A-AU--G-G----AU----------C-----A---------C-A-C-A-U----G----C----C---U--G-U-AU------U--G--G-C-C-A--------------------------------------------------------------------------------------AU-A-C-A-G--A--U---A-U---G----U--U--A--U-----UG-------------CUGUUUGAAA-CCA-U-A-U--U-UGCAAAAGAG-G-C-UA-AGA-A-C-C---A-GU---GU--GA-----CUG--U---U--GAGGAAAACUCCUAGACUG-UUCG-G----aU---A------------------------------------------------------------------------------------------------------------------------------------------------------------------------------------GA-GGUGCAU-AG-GG---GAUUGCAGUGUGGAC--U--GAGU------GGUAAUCUAGU-CC-UACC--C---A-U-G-GU---AA----------------------------------------------------------------CAG-GGU-AGAGAA-GGAU-U-U-AA-A---GG-GAAACCACUG-A-U--U-UGGCGA-CAUUU--CAG-U-A-U-C-C-U-UC-U---GGGAA-AGCCUACUAG-A-CC----U-AAGCCGCAAAAU-UUACUCUA-U---G-C-AU-UA-C-C--AC-C-G-GA-U-A-AUAAUGACAU
NZ_NIOJ01000007.1/83381-84026/1-646                                    UUGUUAGC-AA-A-A-C--AGGGUGGU-GCAGUAU-UC-UAGU-CGGUA--CU-GCCG-G-U-U-C-UGAAGACGGGCCUAAA-AAUCCGUU-U-AA--G-GGCAC-A-U-C--GAUGAAGUUCCUUGUG-U-C-GGCUUGCU-ACGCCCA-----GUGGUGGGCUGAUGCU---GGGAGU----------------------------------------------------------------UA-AGG-UUU---A-GGGG-C-GAUCUGCAAUGGCA----------------------------------------UGCAG-GC-G--U----UG-A-CCCCU-UUACCGUGGAG-AC-C--C--UA-C----C-UU-UU---GG-A---A-G--A----------aaagccaacaguaaagcaac-------------------------------aauguuucacuguugccacc----------------------------------U-C--G---A-C---C--A--CG-AG----U-A-G-G--G----AU-U-AAACCUG-UU------A--G-GC-GGUAUu-gu------------------------------------------------------------------------------aa----------------------------------------aagAU-GC-U-GU-G---AACAGA-GUAGCC-UGCCUUGA-GUGA-A-G--U--U-G--G--U--G---G--A--U-A-AU--G-G----AU----------C-----A---------G-A-U-G-U----G----G----A---U--G-U-AU------A--G--G-C-C-A--------------------------------------------------------------------------------------GU-A-U-A-U--C--C---A-C---A----U--U--A--U-----CG-------------CUGUUUGAAA-CCA-A-U-U--U-UGCAAAAGAG-G-C-UA-GGA-A-U-C---G-GU---CA--GA-----CCG--U---U--GGGGAAAACUCCUAGACUG-UUCU-Ga---uA---A------------------------------------------------------------------------------------------------------------------------------------------------------------------------------------GA-GGCGUAU-UG-AG---GAUUAAAGUGUGGUC--U--AAGU------GGCAAUCAGGC-CU-CGCU--U---A-U-G-GU---AA----------------------------------------------------------------CAU-AGC-GACGGA-GGUU-U-U-AA-A---GG-GAAACCGCUG-A-U--U-UGGCGA-CAUUU--CAG-C-A-A-C-U-U-CC-G---GGGAA-AUCCUGCCUG-A-CC----U-AAGCCGCAAAAU-UUAUUCAA-U---A-C-GC-UA-C-C--AC-C---UG-U-U-UUUAUAUAAA
NZ_JABXWU010000001.1/626156-625535/2-621                               AUACGUAC-GC---G-A--GGGAUGGU-GCAGUAU-UC-UAGU-CGGUU--C--UCCA-U-U-U-C-UGAAGGCGGGCCUAAA-AAUCCGCC-A-AA--G-GGCAC-A-U-C--GAUGAAGUUUCUGGUG-U-U-GGCUUGAG-GCGCCCA-----GCCUUGGGUCGAUGCU---GGGAGU----------------------------------------------------------------UA-AGG-UUG---U-AGGG-C-GAUCCACAAUGGCA----------------------------------------UGUGG-GC-G--U----UG-A-CCCUG-CUUCCGUGGAG-GC-C--C--AU-A----U-UU-GU---GC-U---C-U--A-U-UAa-u-------------------------------------------------------------------------cuc----------------------aauUA-A--U-A--G---G-G---U--A--UG-AA----A-U-G-G--G---gUA-U-GAACCUG-CA------U--G-AU-AGGAA---aA--------------------------------------------------------------------------------------------------------------------------GA-AC-U-AU-C---UGCAGC-GUAGCC-UGCCUUGA-GUGG-U-G--U--U-U--A-gG--G---G--A--U-U-AC--A-A----UU----------A-----A----U--A-C-A-U-U-C----U----U----A---C--U-C-GU-----gU--G--G-C-C-A--------------------------------------------------------------------------------------AC-G-U-U----A--A---G-A---A----U--G--U--U-Uc-aCG-------------UUGUAUGAAA-UAG-A-C-A--C-UGCAAAAGAG-G-C-UA-GGA-A-A-U---G-GU---UA--AGa---aCUG--U---C--GAGGAAAACUCCUAGACUG-UUCC-A-----U---C------------------------------------------------------------------------------------------------------------------------------------------------------------------------------------GA-CACUUGA-AA-GG---GAUUAUGGUGCGGAC--U--AAGU------GGUAAUCCAGU-CU-AGCC--U---A-C-G-GU---GA----------------------------------------------------------------CGU-GGC-UAAAGU-CAUC-U-U-AA-A---GG-GGAACCGCCG-U-U--G-UGGCAA-CAC-A--CGG-U-G-A-U-G-A-CU-U---GGGAA-AACCAACUGG-A-CC----U-AAGCCGCAAUUU-UUACCUUU-U---G-A-GU-GA-C-C--AU-C-C-CU-C-UaUCGUACAUAA
NZ_CP013243.1/155099-155706/1-608                                      GUAUAUAU-AA-A-U-A--AAGGUGGU-GCAGUAU-UC-UAGU-CAGGU--AA-GUAU-A-U-U-U-UGAAGGCGGGGCUAAA-AAUCCGCU-A-AA--G-GGCAC-A-U-C--GAUGAAGCUUCUGGUG-C-U-GGCUUACG-ACGCCCA-----GUUGUGGGCUGGUGCU---GGGAGA-----------------------------------------------------------------A-AGA-AGG---C-UGGG-G-CAAUCACAAAGGCA----------------------------------------UGUGA-CA-A--C----UG-A-CCCUA-CCUUCGUGGAG-GC-C--A--UU-G----A-UU-GU---GU-A---U-A--G-G-GAgagA---------------------------------------------------------------------------------------------------uUC-C--C-U--A---U-G---G--A--CG-AC----A-A-U-G--G----AU-U-AAACCUG-CA------A--U-GU-GGCGA----G--------------------------------------------------------------------------------------------------------------------------AA-GC-U-AU-G---UGCAGU-GUAGCC-UGCCUUGA-GUGG-U-G--G--G-G--G--G--A---G--A--G-G-UU--A-A----GU----------U-----U-A---------A-A-U-C----U----A----A---G--G-G-UU------A--G--G-C-C-A--------------------------------------------------------------------------------------AA-C-C-U-U--U--G---G-G---C----U--A--U--------UG-------------CUUGCUGAAA-CCU-C-C-A--U-UGCAAAAGAG-G-C-UA-GAG-A-U-A---U-AC---CC--AA-----CUG--C---C--GAGGAAAUCUCCUAGACUG-UUCU-A-----U--aC------------------------------------------------------------------------------------------------------------------------------------------------------------------------------------GA-GGUAUAU-UG-GG---GAUUACAGUGCGGAC--U--AAGU------GGCAAUCCAGU-CC-UAUU--U---C-U-G-GU---GA----------------------------------------------------------------CAG-GGU-AGGUAA-AACA-U-U-AA-A---GG-GAAACCGUCA-A-A--A-UGGCGA-CAUUU--UGA-U-U-G-U-U-U-UA-C---GGGAA-AUCCUACUGG-A-CC----U-AAGCCGCAAGGU-UUACUCAA-U---A-U-AC-UA-C-C--AC-C-U-UU-U-A-AAAUUACAUA
NC_016627.1/2360560-2359918/1-643                                      UUGCCAAU-AA-G-A-C--AGGAUGGA-GCAGUAU-UC-UAGU-CAGUA--CU-GCCG-G-U-U-C-UGAAAACGGGCCUAAA-AAUCCGUU-G-AA--G-GGCAU-A-U-C--GAUGAAGUUCCUUGUG-U-U-GGCUUGUU-ACGCCCA-----GUAAUGGGCUGAUGCU---GGGAGU----------------------------------------------------------------UA-AGG-UUU---A-GGGG-C-GAUCCGCAAUGGCA----------------------------------------UGCGG-GC-G--U----UG-A-CCCCU-CUACCGUGGAG-AC-C--C--UA-C----C-UU-GU---GG-G---A-G--A-A-AA---A-ua------------------------------------------------------------------guuuuggcauuauauc--caaaacaaauauuGA-U--U-C--A---A-C---U--A--CG-AG----U-A-G-G--G----AG-U-AAACCUG-UU------A--U-GC-GGUACc-gu------------------------------------------------------------------------------ua-----------------------------------------agGU-GC-U-GU-G---AACAGA-GUAGCC-UGCCUUGA-GUGA-A-G--U--U-G--G--U--G---G--A--U-A-AU--G-G----UC------------------------A-G-G-U-G-U----A----C----A---U--G-U-AU------U--G--G-C-C-G--------------------------------------------------------------------------------------AU-A-C-A-U--G--U---G-C---G----C--U--A--A-----AG-------------CAGUUUGAAA-CCA-C-C-U--U-UGCAAAAGAG-G-C-UA-GGA-A-U-C---G-GU---CA--GA-----CUG--U---C--GGGGAAAACCCCUAGACUG-UUCU-A-----Ac-aA------------------------------------------------------------------------------------------------------------------------------------------------------------------------------------GA-GAUACAC-UG-GG---GAUUGCAGUGUGGAC--U--AAGU------GGUAAUCAGGC-CC-CACA--A---U-U-G-GC---AA----------------------------------------------------------------CAU-UGU-GGCGGA-AGGU-U-U-AA-A---AG-GAAACUGCUG-A-U--U-UGGCGA-CAUUU--CAG-U-A-C-C-U-U-CC-G---UGGAA-AUCAAGCCUG-A-CC----U-AAGCCGCAAAAU-UUACUCAG-U---G-U-AU-UU-C-C--AU-C-C-UG-U-A-UUUUAUUAUA
NZ_CM001486.1/2323269-2322667/1-603                                    UGAAAAGA-AA-G-G-C--AAAGUGGU-GCAGUAU-CC-UAGU-CAGAG--GC-GCUA-A-U-C-C-CGAAGACGGGCCUAAA-AAUCCGUC-A-A---G-GGCAC-A-U-C--GAUGAAGUUCCUGGUG-C-U-GGCUUUCA-ACGCCCA-----GUUGGGGGCUGGUGCU---GGGAGU----------------------------------------------------------------UA-AGG-AGG---G-GGGG-C-GAUCCACAAUGGCA----------------------------------------UGUGG-GC-G--U----UG-A-CCCUU-CCUCCGCGGAG-AC-C--U--AC-U----U-GC-GU---GG-C---U-U--U-U--------------------------------------------------------------------------------------------------------------A--C-A--G---G-C---U--A--CG-GG----G-U-A-G--G----A--U-GAACCUG-UC------U--C-GC-GGCCA---uA--------------------------------------------------------------------------------------------------------------------------AA-GC-U-GC-G---GACAGU-GUAGCC-UGCCUUGA-GUGA-U-U--C--G-G--G--U--G---G--A--U-A-UC--A-G----UU----------G-------U--A--A-G-C-C-A------U----A----A---U--U-C-AA------A--G-aG-C-U-C--------------------------------------------------------------------------------------UU-G-A-A-U--U--A---C-U---G----G--C--U--A-U---UG-------------CUGAU-GAAA-CCC-G-A-A--U-UGCAAAAGAG-G-A-UA-GGG-G-U-U---A-GU---CC--CU-----CUG--U---U--GAGGAAAACUCCUAGGCUG-CGCC-U-----U---G-----------------------------------------------------------------------------------------------------------------------------------------------------------------------cc---------ggGC-GGCAUAU-UG-GG---GAUUACGGUGCGGAC--U--AAGU------GGUAGUCCAGU-CU-UACC--U---U-U-G-GC---GA----------------------------------------------------------------CAA-GGU-AGAAGC-GGGC-U-U-AA-A---GG-GGAACCGCUG---A--A-CGGCGA-CGUU---CAG-U-G-C-A-C-G-CU-U---GGGAA-AUCCUACUGG-A-CC----U-AAGCCGCAAAGU-UUACCCAA-U---A-U-GC-UA-C-C--AC-U-U-UG-C-C-UUUAUACAUG
NZ_MWIY01000006.1/35694-36301/1-608                                    GUAUAUAU-AA-A-U-A--AAGGUGGU-GCAGUAU-UC-UAGU-CAGGU--AA-GUAU-A-U-C-U-UGAAGGCGGGGCUAAA-AAUCCGCU-A-AA--G-GGCAC-A-U-C--GAUGAAGCUUCUGGUG-C-U-GGCUUACG-ACGCCCA-----GUUGUGGGCUGGUGCU---GGGAGA-----------------------------------------------------------------A-AGA-AGG---C-UGGG-G-CAAUCACAAAGGCA----------------------------------------UGUGG-CA-A--C----UG-A-CCCUA-CCUUCGUGGAG-GC-C--A--UU-G----A-UU-GU---GU-A---U-A--G-G-GAgagA---------------------------------------------------------------------------------------------------uUC-C--C-U--A---U-G---G--A--CG-AC----A-A-U-G--G----AU-U-AAACCUG-CA------A--U-GU-GGCAA----G--------------------------------------------------------------------------------------------------------------------------CA-GC-U-AU-G---UGCAGU-GUAGCC-UGCCUUGA-GUGG-U-G--G--G-G--G--G--A---G--A--G-G-UU--A-A----GU----------U-----U-A---------A-A-U-C----U----A----A---A--G-G-UU------A--G--G-C-C-A--------------------------------------------------------------------------------------AA-C-C-U-U--U--A---G-G---C----U--A--U--------UG-------------CUUGCUGAAA-CCU-C-C-A--U-UGCAAAAGAG-G-C-UA-GAG-A-U-A---U-AC---CC--AA-----CUG--C---C--GAGGAAAUCUCCUAGACUG-UUCU-A-----U--aC------------------------------------------------------------------------------------------------------------------------------------------------------------------------------------GA-GGUGUAU-UG-GG---GAUUACAGUGCGGAC--U--AAGU------GGCAAUCCAGU-CC-UAUU--U---C-U-G-GU---GA----------------------------------------------------------------CAG-GGU-AGGUAA-AACA-U-U-AA-A---GG-GAAACCGUCA-A-A--A-UGGCGA-CAUUU--UGA-U-U-G-U-U-U-UA-C---GGGAA-AUCCUACUGG-A-CC----U-AAGCCGCAAGGU-UUACUUAA-U---A-C-AC-UA-C-C--AC-C-U-UU-U-A-AAAUUACAUA
ref|MA55A_contig02496|/1833-2437/1-605                                 UAUAAUUU-UG-U-U-U--CUGGUGGU-GCAGUAU-UC-UAGU-CAGUA--CA-GCCA-A-U-U-U-UGAAGGCGGGGCUAAA-AAUCCGUC-A-A---G-GGCAC-A-U-C--GAUGAAGUUCCUGGUG-C-U-GGCUGCCG-ACGCCCA-----GUCGGGGGUUGGUGCU---GGGAGU----------------------------------------------------------------UA-AGA-AAG---A-AGGG-C-GAUCCGCAAUGGCA----------------------------------------UGCGG-GC-G--U----UG-A-CCCAG-CUUUCGUGGAG-AC-C--C--AA-G----C-UG-GU---GG-U---A-A--A-A-UA--------------------------------------------------------------------------------------------------------AA-A--A-U--U---G-C---U--A--CU-AC----U-U-G-G--G----A--A-GAACCUG-UA------U--C-GC-GGUUUu--u------------------------------------------------------------------------------a-------------------------------------------uAA-GC-U-GU-G---UACAGC-GUAGCC-UGCCUUGA-GUGG-G-A--G--G-G--G--U--G---G--A--U-U-AC--G-G----AU------------------C--A--G-A-U-U-U-C----A----A----U---C--U-A-UA------G--G--G-C-C-C---------------------------------------------------------------------------------------A-U-A-G-A--U--U---G-A---G----A--U--U--A-U---UG-------------CUGUAUGAAA-CCC-A-U-U--C-UGCAAAAGAG-G-C-UA-GAA-A-U-U---G-GU---GU--GG-----CUG--C---C--GAGGAAAGCUCCUAGACUG-UCCC-C---------A------------------------------------------------------------------------------------------------------------------------------------------------------------------------------------GG-GGUGUAU-UG-AG---GAUUACAGUGUGGUC--U--AAGU------GGUGAUCCAGU-UU-UACU--G---A-U-G-GU---GA----------------------------------------------------------------CAC-AGU-AAGCCU-UUGU-U-U-AA-U---GG-GAAACCGCUC-A-A--C-CGGCGA-CGG-G--GAG-U-A-C-A-A-A-GG-C---GGGAA-AUCCUGCUGG-A-CC---uU-AAGCCGCAAAGU-CUACUCAA-U---A-C-AC-UA-C-C--AC-C-A-GA-A-A-UUCGAUAUUU
NZ_CP027779.1/2550666-2550059/1-608                                    GUAUAUAU-AA-A-U-A--AAGGUGGU-GCAGUAU-UC-UAGU-CAGGU--AA-GUAU-A-U-U-U-UGAAGGCGGGGCUAAA-AAUCCGCU-A-AA--G-GGCAC-A-U-C--GAUGAAGCUUCUGGUG-C-U-GGCUUACG-ACGCCCA-----GUUGUGGGCUGGUGCU---GGGAGA-----------------------------------------------------------------A-AGA-AGG---C-UGGG-G-CAAUCACAAAGGCA----------------------------------------UGUGA-CA-A--C----UG-A-CCCUA-CCUUCGUGGAG-GC-C--A--UU-G----A-UU-GU---GU-A---U-A--G-G-GAgagA---------------------------------------------------------------------------------------------------uUC-C--C-U--A---U-G---G--A--CG-AC----A-A-U-G--G----AU-U-AAACCUG-CA------A--U-GU-GGCGA----G--------------------------------------------------------------------------------------------------------------------------AA-GC-U-AU-G---UGCAGU-GUAGCC-UGCCUUGA-GUGG-U-G--G--G-G--G--G--A---G--A--G-G-UU--A-A----GU----------U-----U-A---------A-A-U-C----U----A----A---A--G-G-UU------A--G--G-C-C-A--------------------------------------------------------------------------------------AA-C-U-U-U--U--A---G-G---C----U--A--U--------UG-------------CUUGCUGAAA-CCU-C-U-A--U-UGCAAAAGAG-G-C-UA-GAG-A-U-A---U-AC---CC--AA-----CUG--C---C--GAGGAAAUCUCCUAGACUG-UUCU-A-----U--aC------------------------------------------------------------------------------------------------------------------------------------------------------------------------------------GA-GGUAUAU-UG-GG---GAUUACAGUGCGGAC--U--AAGU------GGCAAUCCAGU-CC-UAUU--U---C-U-G-GU---GA----------------------------------------------------------------CAG-AGU-AGGUAA-AGCA-U-U-AA-A---GG-GAAACCGUCA-A-A--A-UGGCGA-CAUUU--UGA-U-U-G-U-U-U-UA-C---GGGAA-AUCCUACUGG-A-CC----U-AAGCCGCAAGGU-UUACUCAA-U---A-U-AC-UA-C-C--AC-C-U-UU-U-A-AAAUUACAUA
NZ_CALSFS010000001.1/76170-76775/1-606                                 GUAUAUAU-AG-A-U-A--AAGGUGGU-GCAGUAU-UC-UAGU-CAGGU--AA-GUAU-A-U-C-U-UGAAGGCGGGGCUAAA-AAUCCGCU-A-AA--G-GGCAC-A-U-C--GAUGAAGCUCUUGGUG-C-U-GGCUUGCG-ACGCCCA-----GUUGUGGGCUGGUGCU---GGGAGA-----------------------------------------------------------------A-AGA-AGG---C-UGGG-G-CAACCACAAAGGCA----------------------------------------UGUGG-CA-A--U----UG-A-CCCUA-CCUUCGUGGAG-GC-C--A--UU-G----A-UU-GU---GG-A---U-A--G-G-GAgagA---------------------------------------------------------------------------------------------------uUC-C--C-U--A---U-G---U--A--CG-AC----A-A-U-G--G----AU-U-AAACCUG-CA---------U-GU-GGCGA----U--------------------------------------------------------------------------------------------------------------------------GA-GU-U-AU-G---UGCAGU-GUAGCC-UGCCUUGA-GUGG-U-G--G--G-G--G--G--A---G--A--G-G-UU--A-A----U----------------------U--U-A-A-A-U-C----C----A----A---A--G-G-UU------A--G--G-C-C-A--------------------------------------------------------------------------------------AA-C-C-U-U--U--G---G-G---C----U--A--A--U-A------------------AUUGCUGAAA-CCU-C-C-A--U-UGCAAAAGAG-G-C-UA-GAG-A-U-A---U-AC---CC--AA-----CUG--U---U--GAGGAAAUCUCCUAGACUG-UUCU-A-----U--aC------------------------------------------------------------------------------------------------------------------------------------------------------------------------------------GA-GGUAUAU-UA-GG---GAUUACAGUGCGGAC--U--AAGU------GGCAAUCCAGU-CC-UAUU--U---C-U-G-GU---GA----------------------------------------------------------------CAG-GGU-AGGUAG-AACA-U-U-AA-A---GG-GAAACCGUCA-A-A--A-UGGCGA-CAUUU--UGA-U-U-G-U-U-U-UA-C---GGGAA-AUCCUACUGG-A-CC----U-AAGCCGCAAGGU-UUACUUAA-U---A-U-AC-UA-C-C--AC-C-U-UU-A-A-AAAUUACAUA
NZ_JAIQUP010000045.1/16400-15793/1-608                                 GUAUAUAU-AG-A-U-A--AAGGUGGU-GCAGUAU-UC-UAGU-CAGGU--AA-GUAU-A-U-C-U-UGAAGGCGGGGCUAAA-AAUCCGCU-A-AA--G-GGCAC-A-U-C--GAUGAAGCUUCUGGUG-C-U-GGCUUACG-ACGCCCA-----GUUGUGGGCUGGUGCU---GGGAGA-----------------------------------------------------------------A-AGA-AGG---C-UGGG-G-CAAUCACAAAGGCA----------------------------------------UGUGA-CA-A--C----UG-A-CCCUA-CCUUCGUGGAG-GC-C--A--UU-G----A-UU-GU---GU-A---U-A--G-G-GAgagA---------------------------------------------------------------------------------------------------uUC-C--C-U--A---U-G---G--A--CG-AC----A-A-U-G--G----AU-U-AAACCUG-CA------A--U-GU-GGCGA----U--------------------------------------------------------------------------------------------------------------------------AA-GC-U-AU-G---UGCAGU-GUAGCC-UGCCUUGA-GUGG-U-G--G--G-G--G--G--A---G--A--G-G-UU--A-A----GU----------U-----U-A---------A-A-U-C----U----A----A---A--G-G-UU------A--G--G-C-C-A--------------------------------------------------------------------------------------AA-U-C-U-U--U--A---G-G---C----U--A--U--------UG-------------CUUGCUGAAA-CCU-C-C-A--U-UGCAAAAGAG-G-C-UA-GAG-A-U-A---U-AC---CC--AA-----CUG--C---C--GAGGAAAUCUCCUAGACUG-UUCU-A-----U--aC------------------------------------------------------------------------------------------------------------------------------------------------------------------------------------GA-GGUGUAU-UG-GG---GAUUACAGUGCGGAC--U--AAGU------GGCAAUCCAGU-CC-UAUU--U---C-U-G-GU---GA----------------------------------------------------------------CAG-GGU-AGGUAA-GACA-U-U-AA-A---GG-GAAACCGUCA-A-A--A-UGGCGA-CAUUU--UGA-U-U-G-U-U-U-UA-C---GGGAA-AUCCUACUGG-A-CC----U-AAGCCGCAAGGU-UUACUCAA-U---A-U-AC-UA-C-C--AC-C-U-UU-U-A-AAAUUACAUA
NZ_BMAP01000004.1/13936-14537/1-602                                    UAACAUUC-UG-C-U-U--AGGGUGGU-GCAGUAU-UC-UAGU-CAGCU--UA-GUCC-A-U-U-C-UGAAGGCGGGGCUAAA-AAUCCGCC-A-AA--G-GGCAC-A-U-C--GAUGAAGUUCCUUGUG-C-U-GGCUCGCU-ACGCCCA-----GUGGUGGGUUGGUACU---GGGAGU----------------------------------------------------------------AA-GGG-GGA---U-GGGG-C-GAC-CGCAAAGGCA----------------------------------------UGCG--UA-A--U----CG-A-CCCUA-CCCCCGCGGAG-AC-C--C--UA-A----C-UU-GU---GG-A---G-C--C-U------CA------------------------------------------------------------------------------------------------------A--G-G--U---U-C---U--A--UG-AU----U-A-G-G--G----AU-U-AAACCUG-CA------U--C-GU-GGUGG----A---------------------------------------------------------------------------------------------------------------------------A-GC-U-GC-G---UGCAGU-GUAGCC-UGCCUUGA-GCGA-G-U--G--U-G--G--U--G---G--A--G-G-GU--A-G----AU------------------C--A--G-A-C-U-C-A----A----U----G---G--U-G-AA------G--G--G-C-C-C---------------------------------------------------------------------------------------U-C-A-C-U--A--U---U-G---G----G--U--U--A-U---UG-------------CUACAGGAAA-CCA-C-A-U--U-UGCAAAAGAG-G-C-UA-GGA-A-U-G---G-AC---GA--UG-----CUG--U---U--GAGGAAAACUCCUAGACUG-UUCC-A-----A---A-----------------------------------------------------------------------------------------------------------------------------------------------------------------------u-----------gGA-GGCAGAA-GA-GG---GAUUGCAGUGUGGAC--U--AAGU------GGUAAUCCAGC-CC-CAUA--U---A-C-G-GC---AA----------------------------------------------------------------CGA-UAU-GGGUUU-UUGG-U-U-AA-A---GG-GAAACCACCA-G-A--A-CGGCGA-CGUUC--UGG-U-C-C-G-A-A-AA-C---GGGAA-AUCCUGCUGG-A-CC----U-AAGCCGCAAACU-UAACCUCU-U---C-U-GU-UA-C-C--AC-C-C-UA-U-G-UACAUAAAAG
NZ_SWSN01000009.1/24271-24874/1-604                                    UAUAUAAA-U------A--AAGGUGGU-GCAGUAU-UC-UAGU-CAGGC--AA-GUAU-A-U-C-U-UGAAGGCGGGGCUAAA-AAUCCGCU-A-AA--G-GGCAC-A-U-C--GAUGAAGCUUCUGGUG-C-U-GGCUUACG-ACGCCCA-----GUUGUGGGCUGGUGCU---GGGAGA-----------------------------------------------------------------A-AGA-AGG---C-UGGG-G-CAAUCACAAAGGCA----------------------------------------UGUGG-CA-A--C----UG-A-CCCUA-CCUUCGUGGAG-GC-C--A--UU-G----A-UU-GU---GU-G---U-A--G-G-GAgagA---------------------------------------------------------------------------------------------------uUC-C--C-U--A---U-G---G--A--CG-AC----A-A-U-G--G----AU-U-AAACCUG-CA------A--U-GU-GGCGA----A---------------------------------------------------------------------------------------------------------------------------A-GC-U-AU-G---UGCAGU-GUAGCC-UGCCUUGA-GUGA-U-G--U--G-G--G--G--A---G--A--G-G-UU--A-A----GU----------U-----U-A---------A-A-U-C----U----A----A---A--G-G-UU------A--G--G-C-C-A--------------------------------------------------------------------------------------AA-C-U-U-U--U--A---G-A---C----U--A--U--------UG-------------CUUACUGAAA-CCU-U-C-A--U-UGCAAAAGAG-G-C-UA-GAG-A-U-A---U-AC---CC--AA-----CUG--C---U--GAGGAAACCUCCUAGACUG-UUCU-A-----U--aU------------------------------------------------------------------------------------------------------------------------------------------------------------------------------------GA-GGUGUAU-UG-GG---GAUUACAGUGCGGAC--U--AAGU------GGCAAUCCAGU-CC-UAUU--U---C-U-G-GU---GA----------------------------------------------------------------CAG-GGU-AGGUAA-AACA-U-U-AA-A---GG-GAAACCGUCA-A-A--A-UGGCGA-CAUUU--UGA-U-U-G-U-U-U-UA-C---GGGAA-AUCCUACUGG-A-CC----U-AAGCCGCAAGAU-UUACUCAA-U---A-U-AC-CA-C-C--AC-C-U-UU-U-A-AAUUUACAUA
NZ_JACBCL010000001.1/959883-959276/1-608                               GUAUAUAU-AG-A-U-A--AAGGUGGU-GCAGUAU-UC-UAGU-CAGGU--AA-GUAU-A-U-C-U-UGAAGGCGGGGCUAAA-AAUCCGCU-A-AA--G-GGCAC-A-U-C--GAUGAAGCUUCUGGUG-C-U-GGCUUACG-ACGCCCA-----GUUGUGGGCUGGUGCU---GGGAGA-----------------------------------------------------------------A-AGA-AGG---C-UGGG-G-CAAUCACAAAGGCA----------------------------------------UGUGG-CA-A--C----UG-A-CCCUA-CCUUCGUGGAG-GC-C--A--UU-G----A-UU-GU---GU-A---U-A--G-G-GAgagA---------------------------------------------------------------------------------------------------uUC-C--C-U--A---U-G---G--A--CG-AC----A-A-U-G--G----AU-U-AAACCUG-CA------A--U-GU-GGCGA----G--------------------------------------------------------------------------------------------------------------------------CA-GC-U-AU-G---UGCAGU-GUAGCC-UGCCUUGA-GUGA-U-G--G--G-G--G--G--A---G--A--G-G-UU--A-A----GU----------U-----U-A---------A-A-U-C----U----A----A---A--G-G-UU------A--G--G-C-C-A--------------------------------------------------------------------------------------AA-C-C-U-U--U--A---G-G---C----U--A--U--------UG-------------CUUGCUGAAA-CCU-C-C-A--U-UGCAAAAGAG-G-C-UA-GAG-A-U-A---U-AC---CC--AA-----CUG--C---C--GAGGAAAUCUCCUAGACUG-UUCU-A-----U--aC------------------------------------------------------------------------------------------------------------------------------------------------------------------------------------GA-GGUAUAU-UG-GG---GAUUACAGUGCGGAC--U--AAGU------GGCAAUCCAGU-CC-UAUU--U---C-U-G-GU---GA----------------------------------------------------------------CAG-GGU-AGGUAA-AGCA-U-U-AA-A---GG-GAAACCGUCA-A-A--A-UGGCGA-CAUUU--UGA-U-U-G-U-U-U-UA-C---GGGAA-AUCCUACUGG-A-CC----U-AAGCCGCAAGGU-UUACUCAA-U---A-C-AC-UA-C-C--AC-C-U-UU-U-A-AAAUUACAUA
NZ_FQUR01000008.1/199633-199031/1-603                                  UGAAAAGA-AA-G-G-C--AAAGUGGU-GCAGUAU-CC-UAGU-CAGAG--GC-GCUA-A-U-C-C-CGAAGACGGGCCUAAA-AAUCCGUC-A-A---G-GGCAC-A-U-C--GAUGAAGUUCCUGGUG-C-U-GGCUUUCA-ACGCCCA-----GUUGGGGGCUGGUGCU---GGGAGU----------------------------------------------------------------UA-AGG-AGG---G-GGGG-C-GAUCCACAAUGGCA----------------------------------------UGUGG-GC-G--U----UG-A-CCCUU-CCUCCGCGGAG-AC-C--U--AC-U----U-GC-GU---GG-C---U-U--U-U--------------------------------------------------------------------------------------------------------------A--C-G--G---G-C---U--A--CG-GG----G-U-A-G--G----A--U-GAACCUG-UC------U--C-GC-GGCCA---uA--------------------------------------------------------------------------------------------------------------------------AA-GC-U-GC-G---GACAGU-GUAGCC-UGCCUUGA-GUGA-U-U--C--G-G--G--U--G---G--A--U-A-UC--A-G----UU----------G-------U--A--A-G-C-C-A------U----A----A---U--U-C-AA------A--G-aG-C-U-C--------------------------------------------------------------------------------------UU-G-A-A-U--U--A---C-U---G----G--C--U--A-U---UG-------------CUGAU-GAAA-CCC-G-A-A--U-UGCAAAAGAG-G-A-UA-GGG-G-U-U---G-GU---UC--CU-----CUG--U---U--GAGGAAAACUCCUAGGCUG-CGUC-U-----U---G-----------------------------------------------------------------------------------------------------------------------------------------------------------------------uc---------ggGC-GGCAUAU-UG-GG---GAUUACGGUGCGGAC--U--AAGU------GGUAGUCCAGU-CU-UACC--U---U-U-G-GU---GA----------------------------------------------------------------CAA-GGU-AAAAGC-GGGC-U-U-AA-A---GG-GGAACCGCUG---A--A-CGGCGA-CGUU---CAG-U-G-C-U-C-G-CU-U---GGGAA-AUCCUACUGG-A-CC----U-AAGCCGCAAAGU-UUACCCAA-U---A-U-GC-UA-C-C--AC-U-U-UG-C-C-UCUAUAAUAU
NZ_JAFBDB010000001.1/611000-610393/1-608                               GUAACCUU-UA-A-A-A--AAGGUGGU-GCAGUAU-UC-UAGU-CGGGU--AA-GUAU-C-U-U-U-UGAAGGCGGGGCUAAA-AAUCCGUC-A-AA--G-GGCAU-A-U-C--GAUGAAGUUCCUUGUG-C-U-GGCUUAUG-ACGCCCA-----GUCAUGGGUUGGUGCU---GGGAGU-----------------------------------------------------------------A-AGG-AGG---A-UGGG-G-CAGCCGCAACGGCA----------------------------------------UGCGG-GA-A--C----UG-A-CCCUA-CCUUCGCGGAG-AC-C--A--UU-U----A-UU-GU---AU-A---A-A--A-G-GUuag-------------------------------------------------------------------------a--------------------------uAC-C--U-U--U---U-A---U--A--CG-AA----A-A-U-G--G----AU-U-AAACCUG-CA------A--U-GU-GGUGA----A--------------------------------------------------------------------------------------------------------------------------GA-GC-U-AU-G---UGCAGU-GUAGCC-UGCCUUGA-GUGG-U-U--U--A-G--G--G--G---G--A--A-A-GC--A-G----UA------------------------A-C-A-C-C-A----U----U----U---A--A-U-UU------U--G--G-C-C-A--------------------------------------------------------------------------------------AA-A-U-U-A--A--G---G-G---A----A--U--U--U-G------------------UUUGCUGAAA-CCU-A-A-G--C-UGCAAAAGAG-G-C-UA-GGG-A-G-A---U-AC---CU--AA-----CUG--U---U--GAGGAAAACUCCUAGACUG-UUCU-Ac---uU---A------------------------------------------------------------------------------------------------------------------------------------------------------------------------------------GA-AAUAUGC-UG-AG---GAUUGCAGUGCGGAC--U--AAGU------GGCAAUCCAGU-CC-UGCU--U---U-U-G-GC---AA----------------------------------------------------------------CAA-AGC-AGAUAG-GGAA-U-U-AA-A---GG-GGAACCGCCA-A-A--A-UGGCGA-CAUUU--AGG-U-U-G-A-C-C-UA-U---GGGAA-AUCCUACUGG-A-CC----U-AAGCCGCAAGGU-UUACUCAG-U---U-U-AU-UA-C-C--AC-C-U-UU-U-U-GUAUACAUAU
NZ_JAJNKE010000001.1/80690-80081/1-610                                 UAAUAUAU-UU-U-A-A--UAUGUGGU-GCAGUAU-UC-UAGU-CAGGU--AA-GUGU-U-U-U-U-UGAAGGCGGGGCUAAA-AAUCCGCU-A-AA--G-GGCAU-A-U-C--GAUGAAGUUCCUGGUG-C-U-GGCCUAGA-ACGCCCA-----GUUUUGGGCUUGUGCU---GGGAGU----------------------------------------------------------------UA-AGG-GAG---C-UGGG-G-CACUCACAAUGGCA----------------------------------------UGUGA-UU-C-------UG-A-CCCUA-CUCCCGUGGAG-AC-C--A--AU-U----A-UU-GU---AU-A---C-A--A-U-GCgag-------------------------------------------------------------------------a--------------------------gGC-U--U-U--G---U-A---U--A--CG-AA----A-U-U-G--G----GU-U-AAACCUG-CA------U--U-GU-GGUUA----A--------------------------------------------------------------------------------------------------------------------------UA-GC-U-AU-G---UGCAGU-GUAGCC-UGCCUUGA-GUGG-U-A--A--U-G--G--G--A---G--A--G-G-AG--A-U----AA----------A-----A-C--A--G-G-U-U-U-U----G----G----G---A--U-U-UU------C--G--G-C-C-G--------------------------------------------------------------------------------------GA-A-A-U-C--U--U---A-A---A----C--U--U--A-U---UG-------------UACUCUGAAA-CCA-U-U-G--C-UGCAAAAGAG-G-A-UA-UGA-A-A-A---C-AC---CU--AA-----CUG--U---U--GAGGAAAACUCCUAGACUG-UUUU-A-----C---U------------------------------------------------------------------------------------------------------------------------------------------------------------------------------------AA-GGCAAAA-UA-AG---GAUUGCAGUGCGGAC--U--UAGU------GGCAAUUCAGU-CC-UAAA--A---U-U-G-GC---AA----------------------------------------------------------------CAU-UUU-AGUUUU-GGAA-U-U-AA-A---AG-GAAACUGCCA---U--A-CGGCGA-CGUA---UGG-U-U-A-C-C-A-AA-A---GGGAA-AACCUACUGA-A-CC----U-AUGCCGCAAGAU-UUACUUAU-U---U-U-GU-UA-C-C--AC-A-U-AU-U-A-UAAUUACCUA
NZ_SOAZ01000005.1/112530-111930/1-601                                  UGUUGUUU-CA-G-C-C--AGGGUGGC-GCAGUAU-UC-UAGU-CAGAU--AU-AUCC-U-A-U-U-UGAAGGCGGGGCUAAA-AAUCCGUC-A-AA--G-GGCAC-A-U-C--GAUGAAGUUCCUUGUG-C-U-GGCCUGCU-ACGCCCA-----GUAGUGGGUUGGUGCU---GGGAGU----------------------------------------------------------------AA-GGG-GGA---U-GGGG-C-GAC-CGCAAUGGCA----------------------------------------UGCG--UA-A--U----CG-A-CCCUA-CCUUCGCGGAG-AC-C--C--GU-G----U-GC-GU---GG-U---A-U--U-U-U----------------------------------------------------------------------------------------------------------A-A--A-G--U---A-U---U--A--CG-GC----A-C-G-G--G----AU-U-AAACCUG-CA------U--A-GC-GGUUU----G--------------------------------------------------------------------------------------------------------------------------AA-GC-U-GC-U---UGCAGC-GUAGCC-UGCCUUGA-GUGG-G-A--U--U-G--G--U--G---G--A--G-G-AC--A-G----AU----------C-----A---------G-G-U-U-U----G----C----A---U--A-U-AA------A--G--G-C-C-A--------------------------------------------------------------------------------------AU-A-U-A-U--G--C---G-A---A----C--U--A--U-----UG-------------CUGUAGGAAA-CCA-G-U-C--C-UGCAAAAGAG-G-C-UA-GAA-U-A-G---G-AU---UA--UU-----CUG--U---U--GAGGAAAACUCCUAGACUG-UUCG-A-----U---U------------------------------------------------------------------------------------------------------------------------------------------------------------------------------------GA-GGCAGAA-AA-GG---GAUUGCAGUGUGGAC--U--AAGU------GGUAAUCCAGC-CC-CAUA--A---C-C-G-GC---AA----------------------------------------------------------------CGG-UAU-GGAUUU-UUGG-U-U-AA-A---GG-GAAACCGCCA-G-A--G-UGGCGA-CGCUC--UGG-U-CuC-A-A-A-AA-U---GGGAA-AGCCUGCUGG-A-CC----U-AAGCCGCAAACU-UAACCUUU-U---C-U-GU-CG-C-C--AC-U-U-UG-G-G-CUACAUAUAA
NZ_FOXR01000006.1/66625-67227/1-603                                    AACAAUCU-CA-U-G-C--GUGGUGGU-GCAGUAU-UC-UAGU-CAGCC--CG-GCCA-A-U-U-U-UGAAGACGGGCCUAAA-AAUCCGUC-A-A---G-GGCAC-A-U-C--GAUGAAGUUCCUGGUG-C-U-GGCUCUCG-ACGCCCA-----GUCGGGGGUUGGUGCU---GGGAGU----------------------------------------------------------------UA-AGG-AAG---G-UGGG-C-GAUCCGCAAAGGCA----------------------------------------UGCGG-GC-G--U----UG-A-CCCAC-UUUCCGCGGAG-AC-C--C--AA-G----C-UG-GU---GG-U---A-A--C-C-A---------------------------------------------------------------------------------------------------------UC-G--G-U--U---G-C---U--A--CU-AC----U-U-G-G--G----CG-U-GAACCUG-UA------U--C-GC-GGCGA----A--------------------------------------------------------------------------------------------------------------------------AA-GC-U-GU-G---UACAGU-GUAGCC-CGCCUUGA-GUGG-U-A--U--G-G--G--U--G---G--A--U-U-AC--A-G----GU------------------C--A--G-G-U-U-C-C----U----G----C---G--C-A-AU------A-gG--G-C-C-C--------------------------------------------------------------------------------------AU-U-G-U-G--C--G---G-G---G----A--C--U--A-U---UG-------------CUGUAUGAAA-CCC-A-U-G--C-UGCAAAAGAG-G-C-UA-GAA-A-U-U---G-GC---UG--CG----gCUG--U---C--GGGGAAAGCCCCUAGACUG-C--U-A----uA---C---------------------------------------------------------------------------------------------------------------------------------------------------------------------------------------GGUGCGU-UG-GG---GAUUACAGUGUGGUC--U--AAGU------GGUGAUCCAGU-UU-UACC--G---U-U-G-GC---GA----------------------------------------------------------------CAC-GGU-AAGGCG-GGGU-U-U-AA-A---GG-GAAACCGCUU-C-U--U-CGGCGA-CGG-G--AAG-U-A-C-C-C-U-GC-C---GGGAA-AUCCUACUGG-A-CC---uU-AAGCCGCAAAGU-CUACCCAA-C---G-C-AU-CA-C-C--AC-C-A-CG-A-U-ACAUAUUAAG
NZ_WIXM01000006.1/170838-170212/1-627                                  AAAGUAAC-GA-G-A-U--GGGAUGGU-GCAGUAU-UC-UAGU-CAAUC--C--UCCA-U-U-U-C-UGAAGGCGGGCCUAAA-AAUCCGCC-A-AA--G-GGCAU-A-U-C--GAUGAAGUUCCUUGUG-U-U-GGCUUGAG-GCGCCCA-----GCCUUGGGUCGAUGCU---GGGAGU----------------------------------------------------------------UA-AGG-UUG---G-AGGG-C-GAUCCACAAAGGCA----------------------------------------UGUGG-GC-G--A----AG-A-CCCUU-CUUCCGCGGAG-GC-C--C--AU-A----U-CU-GU---UU-U---U-U--U-U-CC--u-U-----------------------------------------------------------------------agc----------------------caaGG-A--A-A--A---A-G---A--A--UG-GA----A-U-G-G--G---gUA-U-GAACCUA-CG------U--A-AU-AGGAUa--u------------------------------------------------------------------------------ga-----------------------------------------aaUU-CU-U-AU-G---CGUAGC-GUAGCC-UGCCUUGA-GUGG-U-A--C--G-A--A-gG--G---G--A--U-U-AC--A-G----CU----------C-----U-U--A--G-C-U-U-U-A----C----U----U---A--A-U-AG-----aU--G--G-C-C-A--------------------------------------------------------------------------------------CU-A-U-U-A--A--G---U-A--cA----A--G--U--U-U---UU-------------CUGUAUGAAA-UUC-G-U-A--C-UGCAAAAGAG-G-C-UA-GGA-A-A-U---G-GU---CA--AAg---aUUG--U---U--GAGGAAAUCUCCUAGACUG-UUCC-A-----A---A-----------------------------------------------------------------------------------------------------------------------------------------------------------------------u-----------gGA-CAUUUAA-AA-GG---GAUUAUAGUGCGGAC--U--AAGU------GGCAAUCCAGU-CU-AGCU--G---U-U-G-GU---GA----------------------------------------------------------------CAA-CGC-UAAGGU-AGGU-U-U-AA-A---GG-GGAACCGCCA-G-A--G-UGGCAA-CACUC---GG-U-A-C-C-U-A-CU-U---GGGAA-AACCUACUGG-A-CC----U-AAGCCGCAGUUU-UUACCUUU-U---G-A-AU-GA-C-C--AU-U-C-CA-U-G-UACAUAAUUU
NZ_AXAA01000007.1/69229-68628/1-602                                    UAACAUUC-UG-C-U-U--AGGGUGGU-GCAGUAU-UC-UAGU-CAGCU--UA-AUCC-A-U-U-C-UGAAGGCGGGGCUAAA-AAUCCGCC-A-AA--G-GGCAC-A-U-C--GAUGAAGUUCCUUGUG-C-U-GGCUCGCU-ACGCCCA-----GUAGUGGGUUGGUACU---GGGAGU----------------------------------------------------------------AA-GGG-GGA---U-GGGG-C-GAC-CGCAAUGGCA----------------------------------------UGCG--UA-A--U----CG-A-CCCUA-CCCCCGCGGAG-AC-C--C--UA-A----A-UU-GU---GG-A---A-U--C-A-C----------------------------------------------------------------------------------------------------------G-A--G-G--U---U-C---U--A--UG-AU----U-A-G-G--G----AU-U-AAACCUG-CA------U--C-GU-GGUUG----A---------------------------------------------------------------------------------------------------------------------------A-GC-U-GC-G---UGCAGU-GUAGCC-UGCCUUGA-GCGA-G-U--G--U-G--G--U--G---G--A--G-G-GU--A-G----AU------------------C--A--G-G-C-U-U-A----A----U----G---G--U-G-AA------G--G--G-C-C-C---------------------------------------------------------------------------------------U-C-A-C-U--A--U---U-A---A----G--U--U--A-U---UG-------------CUACAGGAAA-CCA-C-A-U--U-UGCAAAAGAG-G-C-UA-GGA-A-U-G---G-AU---GA--UG-----CUG--U---U--GAGGAAAACUCCUAGACUG-UUCC-A-----A---U-----------------------------------------------------------------------------------------------------------------------------------------------------------------------a----------agGA-GGCAAUU-GA-GG---GAUUGCAGUGUGGAC--U--AAGU------GGUAAUCCAGC-CC-CAUA--U---A-C-G-GC---AA----------------------------------------------------------------CGG-UAU-GGGUUU-UUGG-U-U-AA-A---GG-GAAACCGCCA-A-A--A-UGGCGA-CGUUU--UGG-U-C-C-A-A-A-AA-C---GGGAA-AUCCUGCUGG-A-CC----U-AAGCCGCAAACU-UAACCUCA-A---U-U-GC-UA-C-C--AC-C-C--G-A-G-UACAUAAAAG
NZ_LFOT01000003.1/27000-27607/1-608                                    GUAUAUAU-AA-A-U-A--AAGGUGGU-GCAGUAU-UC-UAGU-CAGGU--AA-GUAU-A-U-C-U-UGAAGGCGGGGCUAAA-AAUCCGCU-A-AA--G-GGCAC-A-U-C--GAUGAAGCUUCUGGUG-C-U-GGCUUACG-ACGCCCA-----GUUGUGGGCUGGUGCU---GGGAGA-----------------------------------------------------------------A-AGA-AGG---C-UGGG-G-CAAUCACAAAGGCA----------------------------------------UGUGG-CA-A--C----UG-A-CCCUA-CCUUCGUGGAG-GC-C--A--UU-G----A-UU-GU---GU-A---U-A--G-G-GAgagA---------------------------------------------------------------------------------------------------uUC-C--C-U--A---U-G---G--A--CG-AC----A-A-U-G--G----AU-U-AAACCUG-CA------A--U-GU-GGCGA----G--------------------------------------------------------------------------------------------------------------------------CA-GC-U-AU-G---UGCAGU-GUAGCC-UGCCUUGA-GUGG-U-G--G--G-G--G--G--A---G--A--G-G-UU--A-A----GU----------U-----U-A---------A-A-U-C----U----A----A---A--G-G-UU------A--G--G-C-C-A--------------------------------------------------------------------------------------AA-C-C-U-U--U--A---G-G---C----U--A--U--------UG-------------CUUGCUGAAA-CCU-C-C-A--U-UGCAAAAGAG-G-C-UA-GAG-A-U-A---U-AC---CC--AA-----CUG--C---C--GAGGAAAUCUCCUAGACUG-UUCU-A-----U--aC------------------------------------------------------------------------------------------------------------------------------------------------------------------------------------GA-GGUAUAU-UG-GG---GAUUACAGUGCGGAC--U--AAGU------GGCAAUCCAGU-CC-UAUU--U---C-U-G-GU---GA----------------------------------------------------------------CAG-GGU-AGGUAA-AGCA-U-U-AA-A---GG-GAAACCGUCA-A-A--A-UGGCGA-CAUUU--UGA-U-U-G-U-U-U-UA-C---GGGAA-AUCCUACUGG-A-CC----U-AAGCCGCAAGGU-UUACUCAA-U---A-C-AC-UA-C-C--AC-C-U-UU-U-A-AAAUUACAUA
NZ_KB910517.1/1311836-1312438/1-603                                    UGAAAAGA-AA-G-G-C--AAAGUGGU-GCAGUAU-CC-UAGU-CAGAG--GC-GCUA-A-U-C-C-CGAAGACGGGCCUAAA-AAUCCGUC-A-A---G-GGCAC-A-U-C--GAUGAAGUUCCUGGUG-C-U-GGCUUUCA-ACGCCCA-----GUUGGGGGCUGGUGCU---GGGAGU----------------------------------------------------------------UA-AGG-AGG---G-GGGG-C-GAUCCACAAUGGCA----------------------------------------UGUGG-GC-G--U----UG-A-UCCUU-CCUCCGCGGAG-AC-C--U--AC-U----U-GC-GU---GG-C---U-U--U-U--------------------------------------------------------------------------------------------------------------A--C-A--G---G-C---U--A--CG-GG----G-U-A-G--G----A--U-GAACCUG-UC------U--C-GC-GGCCA---uA--------------------------------------------------------------------------------------------------------------------------AA-GC-U-GC-G---GACAGU-GUAGCC-UGCCUUGA-GUGA-U-U--C--G-G--G--U--G---G--A--U-A-UC--A-G----UU----------G-------U--A--A-G-C-C-A------U----A----A---U--U-C-AA------A--G-aG-C-U-C--------------------------------------------------------------------------------------UU-G-A-A-U--U--A---C-U---G----G--C--U--A-U---UG-------------CUGAU-GAAA-CCC-G-A-A--U-UGCAAAAGAG-G-A-UA-GGG-G-U-U---A-GU---CC--CU-----CUG--U---U--GAGGAAAACUCCUAGGCUG-CGCC-U-----U---G-----------------------------------------------------------------------------------------------------------------------------------------------------------------------cc---------ggGC-GGCAUAU-UG-GG---GAUUACGGUGCGGAC--U--AAGU------GGUAGUCCAGU-CU-UACC--U---U-U-G-GC---GA----------------------------------------------------------------CAA-GGU-AAAAGC-GGGC-U-U-AA-A---GG-GGAACCGCUG---A--A-CGGCGA-CGUU---CAG-U-G-C-A-C-G-CU-U---GGGAA-AUCCUACUGG-A-CC----U-AAGCCGCAAAGU-UUACCCAA-U---A-U-GC-UA-C-C--AC-U-U-UG-C-C-UUUAUACAUG
NZ_JAJHKJ010000022.1/10927-10320/1-608                                 GUAUAUAU-AA-A-U-A--AAGGUGGU-GCAGUAU-UC-UAGU-CAGGU--AA-GUAU-A-U-C-U-UGAAGGCGGGGCUAAA-AAUCCGCU-A-AA--G-GGCAC-A-U-C--GAUGAAGCUUCUGGUG-C-U-GGCUUACG-ACGCCCA-----GUUGUGGGCUGGUGCU---GGGAGA-----------------------------------------------------------------A-AGA-AGG---C-UGGG-G-CAAUCACAAAGGCA----------------------------------------UGUGG-CA-A--C----UG-A-CCCUA-CCUUCGUGGAG-GC-C--A--UU-G----A-UU-GU---GU-A---U-A--G-G-GAgagA---------------------------------------------------------------------------------------------------uUC-C--C-U--A---U-G---G--A--CG-AC----A-A-U-G--G----AU-U-AAACCUG-CA------A--U-GU-GGCGA----G--------------------------------------------------------------------------------------------------------------------------CA-GC-U-AU-G---UGCAGU-GUAGCC-UGCCUUGA-GUGG-U-G--G--G-G--G--G--A---G--A--G-G-UU--A-A----GU----------U-----U-A---------A-A-U-C----U----A----A---A--G-G-UU------A--G--G-C-C-A--------------------------------------------------------------------------------------AA-C-C-U-U--U--A---G-G---C----U--A--U--------UG-------------CUUGCUGAAA-CCU-C-C-A--U-UGCAAAAGAG-G-C-UA-GAG-A-U-G---U-AC---CC--AA-----CUG--C---C--GAGGAAAUCUCCUAGACUG-UUCU-A-----U--aC------------------------------------------------------------------------------------------------------------------------------------------------------------------------------------GA-GGUAUAU-UG-GG---GAUUACAGUGCGGAC--U--AAGU------GGCAAUCCAGU-CC-UAUU--U---C-U-G-GU---GA----------------------------------------------------------------CAG-GGU-AGGUAA-AACA-U-U-AA-A---GG-GAAACCGUCA-A-A--A-UGGCGA-CAUUU--UGA-U-U-G-U-U-U-UA-C---GGGAA-AUCCUACUGG-A-CC----U-AAGCCGCAAGGU-UUACUCAA-U---A-C-AC-UA-C-C--AC-C-U-UU-U-A-AAAUUACAUA
NZ_LFOO01000006.1/362937-362330/1-608                                  AAGUAUAU-AA-A-U-A--AAGGUGGU-GCAGUAU-UC-UAGU-CAGGU--AA-GUAU-A-U-C-U-UGAAGGCGGGGCUAAA-AAUCCGCU-A-AA--G-GGCAC-A-U-C--GAUGAAGCUUCUGGUG-C-U-GGCUUACG-ACGCCCA-----GUUGUGGGCUGGUGCU---GGGAGA-----------------------------------------------------------------A-AGA-AGG---C-UGGG-G-CAAUCACAAAGGCA----------------------------------------UGUGG-CA-A--C----UG-A-CCCUA-CCUUCGUGGAG-GC-C--A--UU-G----A-UU-GU---GU-A---U-A--G-G-GAgagA---------------------------------------------------------------------------------------------------uUC-C--C-U--A---U-G---G--A--CG-AC----A-A-U-G--G----AU-U-AAACCUG-CA------A--U-GU-GGCGA----G--------------------------------------------------------------------------------------------------------------------------CA-GC-U-AU-G---UGCAGU-GUAGCC-UGCCUUGA-GUGG-U-G--G--G-G--G--G--A---G--A--G-G-UU--A-A----GU----------U-----U-A---------A-A-U-C----U----A----A---A--G-G-UU------A--G--G-C-C-A--------------------------------------------------------------------------------------AA-C-C-U-U--U--A---G-G---C----U--A--U--------UG-------------CUUGCUGAAA-CCU-C-C-A--U-UGCAAAAGAG-G-C-UA-GAG-A-U-A---U-AC---CC--AA-----CUG--C---C--GAGGAAAUCUCCUAGACUG-UUCU-A-----U--aC------------------------------------------------------------------------------------------------------------------------------------------------------------------------------------GA-GGUAUAU-UG-GG---GAUUACAGUGCGGAC--U--AAGU------GGCAAUCCAGU-CC-UAUU--U---C-U-G-GU---GA----------------------------------------------------------------CAG-GGU-AGGUAA-AGCA-U-U-AA-A---GG-GAAACCGUCA-A-A--A-UGGCGA-CAUUU--UGA-U-U-G-U-U-U-UA-C---GGGAA-AUCCUACUGG-A-CC----U-AAGCCGCAAGGU-UUACUCAA-U---A-C-AC-UA-C-C--AC-C-U-UU-U-A-AAAUUACAUA
NZ_LFPW01000016.1/438540-437933/1-608                                  GUAUAUAU-AG-A-U-A--AAGGUGGU-GCAGUAU-UC-UAGU-CAGGU--AA-GUAU-A-U-C-U-UGAAGGCGGGGCUAAA-AAUCCGCU-A-AA--G-GGCAC-A-U-C--GAUGAAGCUUCUGGUG-C-U-GGCUUACG-ACGCCCA-----GUUGUGGGCUGGUGCU---GGGAGA-----------------------------------------------------------------A-AGA-AGG---C-UGGG-G-CAAUCACAAAGGCA----------------------------------------UGUGG-CA-A--C----UG-A-CCCUA-CCUUCGUGGAG-GC-C--A--UU-G----A-UU-GU---GU-A---U-A--G-G-GAgagA---------------------------------------------------------------------------------------------------uUC-C--C-U--A---U-G---G--A--CG-AC----A-A-U-G--G----AU-U-AAACCUG-CA------A--U-GU-GGCGA----G--------------------------------------------------------------------------------------------------------------------------CA-GC-U-AU-G---UGCAGU-GUAGCC-UGCCUUGA-GUGG-U-G--G--G-G--G--G--A---G--A--G-G-UU--A-A----GU----------U-----U-A---------A-A-U-C----U----A----A---A--G-G-UU------A--G--G-C-C-A--------------------------------------------------------------------------------------AA-C-C-U-U--U--A---G-G---C----U--A--U--------UG-------------CUUGCUGAAA-CCU-C-C-A--U-UGCAAAAGAG-G-C-UA-GAG-A-U-A---U-AC---CC--AA-----CUG--C---C--GAGGAAAUCUCCUAGACUG-UUCU-A-----U--aC------------------------------------------------------------------------------------------------------------------------------------------------------------------------------------GA-GGUAUAU-UG-GG---GAUUACAGUGCGGAC--U--AAGU------GGCAAUCCAGU-CC-UAUU--U---C-U-G-GU---GA----------------------------------------------------------------CAG-GGU-AGGUAA-AGCA-U-U-AA-A---GG-GAAACCGUCA-A-A--A-UGGCGA-CAUUU--UGA-U-U-G-U-U-U-UA-C---GGGAA-AUCCUACUGG-A-CC----U-AAGCCGCAAGGU-UUACUCAA-U---A-C-AC-UA-C-C--AC-C-U-UU-U-A-AAAUUACAUA
NZ_SWUJ01000042.1/13850-13247/1-604                                    UAUAUAAA-U------A--AAGGUGGU-GCAGUAU-UC-UAGU-CAGGC--AA-GUAU-A-U-C-U-UGAAGGCGGGGCUAAA-AAUCCGCU-A-AA--G-GGCAC-A-U-C--GAUGAAGCUUCUGGUG-C-U-GGCUUACG-ACGCCCA-----GUUGUGGGCUGGUGCU---GGGAGA-----------------------------------------------------------------A-AGA-AGG---C-UGGG-G-CAAUCACAAAGGCA----------------------------------------UGUGG-CA-A--C----UG-A-CCCUA-CCUUCGUGGAG-GC-U--A--UU-G----A-UU-GU---GU-G---U-A--G-G-GAgagA---------------------------------------------------------------------------------------------------uUC-C--C-U--A---U-G---G--A--CG-AC----A-A-U-G--G----AU-U-AAACCUG-CA------A--U-GU-GGCGA----A---------------------------------------------------------------------------------------------------------------------------A-GC-U-AU-G---UGCAGU-GUAGCC-UGCCUUGA-GUGA-U-G--G--G-G--G--G--A---G--A--G-G-UU--A-A----GU----------U-----U-A---------A-A-U-C----U----A----A---A--G-G-UU------A--G--G-C-C-A--------------------------------------------------------------------------------------AA-C-U-U-U--U--A---G-A---C----U--A--U--------UG-------------CUUACUGAAA-CCU-U-C-A--U-UGCAAAAGAG-G-C-UA-GAG-A-U-A---U-AC---CC--AA-----CUG--C---U--GAGGAAACCUCCUAGACUG-UUCU-A-----U--aU------------------------------------------------------------------------------------------------------------------------------------------------------------------------------------GA-GGUGUAU-UG-GG---GAUUACAGUGCGGAC--U--AAGU------GGCAAUCCAGU-CC-UAUU--U---C-U-G-GU---GA----------------------------------------------------------------CAG-GGU-AGGUAA-AACA-U-U-AA-A---GG-GAAACCGUCA-A-A--A-UGGCGA-CAUUU--UGA-U-U-G-U-U-U-UA-C---GGGAA-AUCCUACUGG-A-CC----U-AAGCCGCAAGAU-UUACUCAA-U---A-U-AC-CA-C-C--AC-C-U-UU-U-A-AAUUUACAUA
NZ_JOOI01000001.1/441806-442408/1-603                                  UGAAAAGA-AA-G-G-C--AAAGUGGU-GCAGUAU-CC-UAGU-CAGAG--GC-GCUA-A-U-C-C-CGAAGACGGGCCUAAA-AAUCCGUC-A-A---G-GGCAC-A-U-C--GAUGAAGUUCCUGGUG-C-U-GGCUUUCA-ACGCCCA-----GUUGGGGGCUGGUGCU---GGGAGU----------------------------------------------------------------UA-AGG-AGG---G-GGGG-C-GAUCCACAAUGGCA----------------------------------------UGUGG-GC-G--U----UG-A-CCCUU-CCUCCGCGGAG-AC-C--U--AC-U----U-GC-GU---GG-C---U-U--U-U--------------------------------------------------------------------------------------------------------------A--C-G--G---G-C---U--A--CG-GG----G-U-A-G--G----A--U-GAACCUG-UC------U--C-GC-GGCCA---uA--------------------------------------------------------------------------------------------------------------------------AA-GC-U-GC-G---GACAGU-GUAGCC-UGCCUUGA-GUGA-U-U--C--G-G--G--U--G---G--A--U-A-UC--A-G----UU----------G-------U--A--A-G-C-C-A------U----A----A---U--U-C-AA------A--G-aG-C-U-C--------------------------------------------------------------------------------------UU-G-A-A-U--U--A---C-U---G----G--C--U--A-U---UG-------------CUGAU-GAAA-CCC-G-A-A--U-UGCAAAAGAG-G-A-UA-GGG-G-U-U---G-GU---UC--CU-----CUG--U---U--GAGGAAAACUCCUAGGCUG-CGUC-U-----U---G-----------------------------------------------------------------------------------------------------------------------------------------------------------------------uc---------ggGC-GGCAUAU-UG-GG---GAUUACGGUGCGGAC--U--AAGU------GGUAGUCCAGU-CU-UACC--U---U-U-G-GU---GA----------------------------------------------------------------CAA-GGU-AAAAGC-GGGC-U-U-AA-A---GG-GGAACCGCUG---A--A-CGGCGA-CGUU---CAG-U-G-C-U-C-G-CU-U---GGGAA-AUCCUACUGG-A-CC----U-AAGCCGCAAAGU-UUACCCAG-U---A-U-GC-UA-C-C--AC-U-U-UG-C-C-UCUAUAAUAU
NZ_JAHUQD010000008.1/70360-69758/1-603                                 AACAAACU-CA-U-G-C--GUGGUGGU-GCAGUAU-UC-UAGU-CAGCC--CG-GCCA-A-U-U-U-UGAAGACGGGCCUAAA-AAUCCGUC-A-A---G-GGCAC-A-U-C--GAUGAAGUUCCUGGUG-C-U-GGCUCUCG-ACGCCCA-----GUCGGGGGUUGGUGCU---GGGAGU----------------------------------------------------------------UA-AGG-AAG---G-UGGG-C-GAUCCGCAAAGGCA----------------------------------------UGCGG-GC-G--U----UG-A-CCCAC-CUUCCGCGGAG-AC-C--C--AA-G----C-UG-GU---GG-C---A-A--C-C-A---------------------------------------------------------------------------------------------------------UC-G--G-U--U---G-C---U--A--CU-AC----U-U-G-G--G----CG-U-GAACCUG-UA------U--C-GC-GGCGA----A--------------------------------------------------------------------------------------------------------------------------AA-GC-U-GU-G---UACAGU-GUAGCC-CGCCUUGA-GUGG-U-A--U--G-G--G--U--G---G--A--U-U-AC--A-G----GU------------------C--A--G-G-U-U-C-C----U----G----C---G--C-A-AU------A-gG--G-C-C-C--------------------------------------------------------------------------------------AU-U-G-U-G--C--G---G-G---G----A--C--U--A-U---UG-------------CUGUAUGAAA-CCC-A-U-G--C-UGCAAAAGAG-G-C-UA-GAA-A-U-U---G-GC---UG--UG----gCUG--U---U--GGGGAAAGCCCCUAGACUG-C--U-A----cA---U---------------------------------------------------------------------------------------------------------------------------------------------------------------------------------------GGUGCGU-UG-GG---GAUUACAGUGUGGUC--U--AAGU------GGUGAUCCAGU-UU-UACC--G---U-U-G-GC---GA----------------------------------------------------------------CAC-GGU-AAGGCG-GGGU-U-U-AA-A---GG-GAAACCGCUU-C-U--U-CGGCGA-CGG-G--AAG-U-A-C-C-C-U-GC-C---GGGAA-AUCCUACUGG-A-CC---uU-AAGCCGCAAAGU-CUACCCAA-U---G-C-AU-CA-C-C--AC-C-A-CG-A-U-ACCUAUAAUU
NZ_JAMQKB010000013.1/23096-23719/1-624                                 AAGUAAUA-UA-G-A-A--GGAAUGGU-GCAGUAU-UC-UAGU-CAGUC--C--UCCG-U-U-C-C-UGAAGGCGGGCCUAAA-AAUCCGCC-A-AA--G-GGCAC-A-U-C--GAUGAAGUUCCUUGUG-C-U-GGCUUGAG-GCGCCCA-----GCCUUGGGUCAGUGCU---GGGAGU----------------------------------------------------------------UA-AGG-UUG---A-AGGG-C-GAUCCACAAAGGCA----------------------------------------UGUGG-GC-G--A----AG-A-CCCUU-CUUCCGCGGAG-GC-C--C--AU-C----U-UU-GU---AG-U---G-U--A-A-CCcua-------------------------------------------------------------------------ag-----------------------ccuAG-G--G-G--C---A-C---U--A--UG-AA----A-U-G-G--G---gUA-U-GAACCUG-CG------U--A-AU-AGGGAu--g------------------------------------------------------------------------------gg----------------------------------------gaaUC-UC-U-AC-C---CGCAGC-GUAGCC-UGCCUUGA-GUGG-A-G--U--U-G--A-gG--G---G--A--U-U-AC--G-U----UU----------A-------U--C--G-U-U-A-C-C----A----G----A---A--U-A-GG------U--G--G-C-C-A---------------------------------------------------------------------------------------C-U-A-U-U--C--U---G-G---U----A--G--U--U-U---CA-------------CCGUAUGAAA-UCA-G-C-U--C-UGCAAAAGAG-G-C-UA-AGG-A-A-C---G-GU---UA--AAg---gCUG--U---U--GAGGAAACCUCCUAGACUG-UUCG-A-----A---A-----------------------------------------------------------------------------------------------------------------------------------------------------------------------u-----------gGA-CAUGGAA-CA-GG---GAUUAUAGUGCGGAC--U--AAGU------GGUAAUCCAGU-CC-AGCA--U---U-C-G-GA---AA----------------------------------------------------------------CGA-UGC-UGAGUC-AAGU-U-U-AA-A---GG-GGAACCGCCA-A-A--G-UGGUGA-CAC-U--UGG-U-A-C-U-U-G-AC-U---GGGAA-AACCUACUGG-A-CC----U-AAGCUGCAAUUU-UUACCUGU-U---U-C-GU-GA-C-C--AU-U-C-CU-U-U-CCUACAUAUU
NZ_LIIR01000011.1/23952-24559/1-608                                    GUAUAUAU-AA-A-U-A--AAGGUGGU-GCAGUAU-UC-UAGU-CAGGU--AA-GUAU-A-U-C-U-UGAAGGCGGGGCUAAA-AAUCCGCU-A-AA--G-GGCAC-A-U-C--GAUGAAGCUUCUGGUG-C-U-GGCUUACG-ACGCCCA-----GUUGUGGGCUGGUGCU---GGGAGA-----------------------------------------------------------------A-AGA-AGG---C-UGGG-G-CAAUCACAAAGGCA----------------------------------------UGUGG-CA-A--U----UG-A-CCCUA-CCUUCGUGGAG-GC-C--A--UU-G----A-UU-GU---GU-A---U-A--G-G-GAgagA---------------------------------------------------------------------------------------------------uUC-C--C-U--A---U-G---G--A--CG-AC----A-A-U-G--G----AU-U-AAACCUG-CA------A--U-GU-GGCGA----G--------------------------------------------------------------------------------------------------------------------------CA-GC-U-AU-G---UGCAGU-GUAGCC-UGCCUUGA-GUGG-U-G--G--G-G--G--G--A---G--A--G-G-UU--A-A----GU----------U-----U-A---------A-A-U-C----U----A----A---A--G-G-UU------A--G--G-C-C-A--------------------------------------------------------------------------------------AA-C-C-U-U--U--A---G-G---C----U--A--U--------UG-------------CUUGCUGAAA-CCU-C-C-A--U-UGCAAAAGAG-G-C-UA-UAG-A-U-A---U-AC---CC--AA-----CUG--C---C--GAGGAAAUCUCCUAGACUG-UUCU-A-----U--aC------------------------------------------------------------------------------------------------------------------------------------------------------------------------------------GA-GGUAUAU-UG-GG---GAUUACAGUGCGGAC--U--AAGU------GGCAAUCCAGU-CC-UAUU--U---C-U-G-GU---GA----------------------------------------------------------------CAG-GGU-AGGUAA-AGCA-U-U-AA-A---GG-GAAACCGUCA-A-A--A-UGGCGA-CAUUU--UGA-U-U-G-U-U-U-UA-C---GGGAA-AUCCUACUGG-A-CC----U-AAGCCGCAAGGU-UUACUCAA-U---A-C-AC-UA-C-C--AC-C-U-UU-U-A-AAAUUACAUA
NZ_CP110888.1/1263795-1264396/1-602                                    UGAAAAGA-AA-G-G-C--AAAGUGGU-GCAGUAU-CC-UAGU-CAGAG--GC-GCUA-A-U-C-C-CGAAGACGGGCCUAAA-AAUCCGUC-A-A---G-GGCAC-A-U-C--GAUGAAGUUCCUGGUG-C-U-GGCUUUCA-ACGCCCA-----GUUGGGGGCUGGUGCU---GGGAGU----------------------------------------------------------------UA-AGG-AGG-----GGGG-C-GAUCCACAAUGGCA----------------------------------------UGUGG-GC-G--U----UG-A-CCCUU-CCUCCGCGGAG-AC-C--U--AC-U----U-GC-GU---GG-C---U-U--U-U--------------------------------------------------------------------------------------------------------------A--C-A--G---G-C---U--A--CG-GG----G-U-A-G--G----A--U-GAACCUG-UC------U--C-GC-GGCCA---uA--------------------------------------------------------------------------------------------------------------------------AA-GC-U-GC-G---GACAGU-GUAGCC-UGCCUUGA-GUGA-U-U--C--G-G--G--U--G---G--A--U-A-UC--A-G----UU----------G-------U--A--A-G-C-C-A------U----A----A---U--U-C-AA------A--G-aG-C-U-C--------------------------------------------------------------------------------------UU-G-A-A-U--U--A---C-U---G----G--C--U--A-U---UG-------------CUGAU-GAAA-CCC-G-A-A--U-UGCAAAAGAG-G-A-UA-GGG-G-U-U---A-GU---CC--CU-----CUG--U---U--GAGGAAAACUCCUAGGCUG-CGCC-U-----U---G-----------------------------------------------------------------------------------------------------------------------------------------------------------------------cc---------ggGC-GGCAUAU-UG-GG---GAUUACGGUGCGGAC--U--AAGU------GGUAGUCCAGU-CU-UACC--U---U-U-G-GC---GA----------------------------------------------------------------CAA-GGU-AAAAGC-GGGC-U-U-AA-A---GG-GGAACCGCUG---A--A-CGGCGA-CGUU---CAG-U-G-C-A-C-G-CU-U---GGGAA-AUCCUACUGG-A-CC----U-AAGCCGCAAAGU-UUACCCAA-U---A-U-GC-UA-C-C--AC-U-U-UG-C-C-UUUAUACAUG
NZ_JACBEM010000060.1/11913-12520/1-608                                 GUAUAUAU-AG-A-U-A--AAGGUGGU-GCAGUAU-UC-UAGU-CAGGU--AA-GUAU-A-U-C-U-UGAAGGCGGGGCUAAA-AAUCCGCU-A-AA--G-GGCAC-A-U-C--GAUGAAGCUUCUGGUG-C-U-GGCUUACG-ACGCCCA-----GUUGUGGGCUGGUGCU---GGGAGA-----------------------------------------------------------------A-AGA-AGG---C-UGGG-G-CAAUCACAAAGGCA----------------------------------------UGUGA-CA-A--C----UG-A-CCCUA-CCUUCGUGGAG-GC-C--A--UU-G----A-UU-GU---GU-A---U-A--G-G-GAgagA---------------------------------------------------------------------------------------------------uUC-C--C-U--A---U-G---G--A--CG-AC----A-A-U-G--G----AU-U-AAACCUG-CA------A--U-GU-GGCGA----G--------------------------------------------------------------------------------------------------------------------------AA-GC-U-AU-G---UGCAGU-GUAGCC-UGCCUUGA-GUGG-U-G--G--G-G--G--G--A---G--A--G-G-UU--A-A----GU----------U-----U-A---------A-A-U-C----U----A----A---A--G-G-UU------A--G--G-C-C-A--------------------------------------------------------------------------------------AA-C-C-U-U--U--A---G-G---C----U--A--U--------UG-------------CUUGCUGAAA-CCU-C-C-A--U-UGCAAAAGAG-G-C-UA-GCG-A-U-A---U-AC---CC--AA-----CUG--C---C--GAGGAAAUCUCCUAGACUG-UUCU-A-----U--aC------------------------------------------------------------------------------------------------------------------------------------------------------------------------------------GA-GGUAUAU-UG-GG---GAUUACAGUGCGGAC--U--AAGU------GGCAAUCCAGU-CC-UAUU--U---C-U-G-GU---GA----------------------------------------------------------------CAG-GGU-AGGUAA-AACA-U-U-AA-A---GG-GAAACCGUCA-A-A--A-UGGCGA-CAUUU--UGA-U-U-G-U-C-U-UA-C---GGGAA-AUCCUACUGG-A-CC----U-AAGCCGCAAGGU-UUACUCAA-U---A-U-AC-UA-C-C--AC-C-U-UU-U-A-AAAUUACAUA
NZ_NQVS01000001.1/1488741-1488134/1-608                                GUAUAUAU-AA-A-U-A--AAGGUGGU-GCAGUAU-UC-UAGU-CAGGU--AA-GUAU-A-U-C-U-UGAAGGCGGGGCUAAA-AAUCCGCU-A-AA--G-GGCAC-A-U-C--GAUGAAGCUUCUGGUG-C-U-GGCUUACG-ACGCCCA-----GUUGUGGGCUGGUGCU---GGGAGA-----------------------------------------------------------------A-AGA-AGG---C-UGGG-G-CAAUCACAAAGGCA----------------------------------------UGUGG-CA-A--C----UG-A-CCCUA-CCUUCGUGGAG-GC-C--A--UU-G----A-UU-GU---GU-A---U-A--G-G-GAgagA---------------------------------------------------------------------------------------------------uUC-C--C-U--A---U-G---G--A--CG-AC----A-A-U-G--G----AU-U-AAACCUG-CA------A--U-GU-GGCGA----G--------------------------------------------------------------------------------------------------------------------------AA-GC-U-AU-G---UGCAGU-GUAGCC-UGCCUUGA-GUGG-U-G--G--G-G--G--G--A---G--A--G-G-UU--A-A----GU----------U-----U-A---------A-A-U-C----U----A----A---A--G-G-UU------A--G--G-C-C-A--------------------------------------------------------------------------------------AA-C-C-U-U--U--A---G-G---C----U--A--U--------UG-------------CUUGCUGAAA-CCU-C-C-A--U-UGCAAAAGAG-G-C-UA-UAG-A-U-A---U-AC---CC--AA-----CUG--C---C--GAGGAAAUCUCCUAGACUG-UUCU-A-----U--aC------------------------------------------------------------------------------------------------------------------------------------------------------------------------------------GA-GGUAUAU-UG-GG---GAUUACAGUGCGGAC--U--AAGU------GGCAAUCCAGU-CC-UAUU--U---C-U-G-GU---GA----------------------------------------------------------------CAG-GGU-AGGUAA-AGCA-U-U-AA-A---GG-GAAACCGUCA-A-A--A-UGGCGA-CAUUU--UGA-U-U-G-U-U-U-UA-C---GGGAA-AUCCUACUGG-A-CC----U-AAGCCGCAAGGU-UUACUCAA-U---A-C-AC-UA-C-C--AC-C-U-UU-U-A-AAAUUACAUA
NZ_LFQF01000002.1/35586-36193/1-608                                    GUAUAUAU-AA-A-U-A--AAGGUGGU-GCAGUAU-UC-UAGU-CAGGU--AA-GUAU-A-U-C-U-UGAAGGCGGGGCUAAA-AAUCCGCU-A-AA--G-GGCAC-A-U-C--GAUGAAGCUUCUGGUG-C-U-GGCUUACG-ACGCCCA-----GUUGUGGGCUGGUGCU---GGGAGA-----------------------------------------------------------------A-AGA-AGG---C-UGGG-G-CAAUCACAAAGGCA----------------------------------------UGUGG-CA-A--C----UG-A-UCCUA-CCUUCGUGGAG-GC-C--A--UU-G----A-UU-GU---GU-A---U-A--G-G-GAgagA---------------------------------------------------------------------------------------------------uUC-C--C-U--A---U-G---G--A--CG-AC----A-A-U-G--G----AU-U-AAACCUG-CA------A--U-GU-GGCGA----G--------------------------------------------------------------------------------------------------------------------------CA-GC-U-AU-G---UGCAGU-GUAGCC-UGCCUUGA-GUGG-U-G--G--G-G--G--G--A---G--A--G-G-UU--A-A----GU----------U-----U-A---------A-A-U-C----U----A----A---A--G-G-UU------A--G--G-C-C-A--------------------------------------------------------------------------------------AA-C-C-U-U--U--A---G-G---C----U--A--U--------UG-------------CUUGCUGAAA-CCU-C-C-A--U-UGCAAAAGAG-G-C-UA-GAG-A-U-A---U-AC---CC--AA-----CUG--C---C--GAGGAAAUCUCCUAGACUG-UUCU-A-----U--aC------------------------------------------------------------------------------------------------------------------------------------------------------------------------------------GA-GGUGUAU-UG-GG---GAUUACAGUGCGGAC--U--AAGU------GGCAAUCCAGU-CC-UAUU--U---C-U-G-GU---GA----------------------------------------------------------------CAG-GGU-AGGUAA-AACA-U-U-AA-A---GG-GAAACCGUCA-A-A--A-UGGCGA-CAUUU--UGA-U-U-G-U-U-U-UA-C---GGGAA-AUCCUACUGG-A-CC----U-AAGCCGCAAGGU-UUACUUAA-U---A-C-AC-UA-C-C--AC-C-U-UU-U-A-AAAUUACAUA
NZ_SZNM01000002.1/341999-342625/1-627                                  UAAUAUUA-AC-A-G-A--GGGAUGGU-GCAGUAU-UC-UAGU-CAGUC--C--UCCG-U-U-U-C-UGAAGGCGGGCCUAAA-AAUCCGCC-A-AA--G-GGCAC-A-U-C--GAUGAAGUUCCUUGUG-C-U-GGCUUGAG-GCGCCCA-----GCCUUGGGUCGGUGCU---GGGAGU----------------------------------------------------------------UA-AGG-UCG---U-AGGG-C-GAUCCACAAAGGCA----------------------------------------UGUGG-GC-G--U----UG-A-CCCUG-CUUCCGCGGAG-GC-C--C--AU-A----U-CU-GU---CG-U---G-A--U-U-UCu-g-------------------------------------------------------------------------ag-----------------------cagGG-A--A-U--C---A-U---G--A--UG-GA----A-U-G-G--G---gUA-U-GAACCUG-UA------G--A-AU-AGGGAg--a------------------------------------------------------------------------------gg-----------------------------------------agUC-UC-U-AU-U---UGCAGC-GUAGCC-UGCCUUGA-GUGG-U-G--C--U-G--A-gG--G---G--A--U-U-AU--G-G----UU----------A----------A--A-U-A-C-G-A----A----A----C---G--A-U-GG-----gU--G--G-C-C-A--------------------------------------------------------------------------------------CU-A-U-U-G--U--U---U-C---G----G--A--U--A-A---AUga---------auCCAUAUGAAA-UCA-G-U-A--C-UGCAAAAGAG-G-C-UA-GGA-A-A-C---G-GU---UA--AGg---aCUG--U---U--GAGGAAAUCUCCUAGACUG-UUCC-Gu---cA---G------------------------------------------------------------------------------------------------------------------------------------------------------------------------------------GA-CAUUUAA-AA-GG---GAUUAUAGUGCGGAC--U--AAGU------GGUAAUCCAGU-CU-AGCU--G---U-U-G-GU---GA----------------------------------------------------------------CAA-CGC-UAAGAC-AGGU-U-U-AA-A---GG-GGAACCGCCA-G-A--A-UGGCAA-CAUUC---GG-U-A-C-C-U-G-UU-U---GGGAA-AACCUACUGG-A-CC----U-AAGCCGCAGUUU-UUACCUUU-U---A-A-AU-GA-C-C--AU-U-C-CU-U-U-CGUACAUAUA
NZ_JAAILF010000003.1/15188-15795/1-608                                 GUAUAUAU-AA-A-U-A--AAGGUGGU-GCAGUAU-UC-UAGU-CAGGU--AA-GUAU-A-U-C-U-UGAAGGCGGGGCUAAA-AAUCCGCU-A-AA--G-GGCAC-A-U-C--GAUGAAGCUUCUGGUG-C-U-GGCUUACG-ACGCCCA-----GUUGUGGGCUGGUGCU---GGGAGA-----------------------------------------------------------------A-AGA-AGG---C-UGGG-G-CAAUCACAAAGGCA----------------------------------------UGUGG-CA-A--C----UG-A-CCCUA-CCUUCGUGGAG-GC-C--A--UU-G----A-UU-GU---GU-A---U-A--G-G-GAgagA---------------------------------------------------------------------------------------------------uUC-C--C-U--A---U-G---G--A--CG-AC----A-A-U-G--G----AU-U-AAACCUG-CA------A--U-GU-GGCGA----G--------------------------------------------------------------------------------------------------------------------------CA-GC-U-AU-G---UGCAGU-GUAGCC-UGCCUUGA-GUGG-U-G--G--G-G--G--G--A---G--A--G-G-UU--A-A----GU----------U-----U-A---------A-A-U-C----U----A----A---A--G-G-UU------A--G--G-C-C-A--------------------------------------------------------------------------------------AA-C-C-U-U--U--A---G-G---C----U--A--U--------UG-------------CUUGCUGAAA-CCU-C-C-A--U-UGCAAAAGAG-G-C-UA-UAG-A-U-A---U-AC---CC--AA-----CUG--C---C--GAGGAAAUCUCCUAGACUG-UUCU-A-----U--aC------------------------------------------------------------------------------------------------------------------------------------------------------------------------------------GA-GGUAUAU-UG-GG---GAUUACAGUGCGGAC--U--AAGU------GGCAAUCCAGU-CC-UAUU--U---C-U-G-GU---GA----------------------------------------------------------------CAG-GGU-AGGUAA-AGCA-U-U-AA-A---GG-GAAACCGUCA-A-A--A-UGGCGA-CAUUU--UGA-U-U-G-U-U-U-UA-C---GGGAA-AUCCUACUGG-A-CC----U-AAGCCGCAAGGU-UUACUCAA-U---A-C-AC-UA-C-C--AC-C-U-UU-U-A-AAAUUACAUA
NZ_FQVG01000029.1/10891-10290/1-602                                    UAACAUUC-UG-C-U-U--AGGGUGGU-GCAGUAU-UC-UAGU-CAGCU--UA-AUCC-A-U-U-C-UGAAGGCGGGGCUAAA-AAUCCGUC-A-AA--G-GGCAC-A-U-C--GAUGAAGUUCCUUGUG-C-U-GGCUCGCU-ACGCCCA-----GUAGUGGGUUGGUACU---GGGAGU----------------------------------------------------------------AA-GGG-GGA---U-GGGG-C-GAC-CGCAAUGGCA----------------------------------------UGCG--UA-A--U----CG-A-CCCUA-CCCCCGCGGAG-AC-C--C--UA-A----A-UU-GU---GG-A---A-U--C-A-C----------------------------------------------------------------------------------------------------------G-A--G-G--U---U-C---U--A--UG-AU----U-A-G-G--G----AU-U-AAACCUG-CA------U--C-GU-GGUUG----A---------------------------------------------------------------------------------------------------------------------------A-GC-U-GC-G---UGCAGU-GUAGCC-UGCCUUGA-GCGA-G-U--G--U-G--G--U--G---G--A--G-G-GU--A-G----AU------------------C--A--G-G-C-U-U-A----A----U----G---G--U-G-AA------G--G--G-C-C-C---------------------------------------------------------------------------------------U-C-A-C-U--A--U---U-A---A----G--U--U--A-U---UG-------------CUACAGGAAA-CCA-C-A-U--U-UGCAAAAGAG-G-C-UA-GGA-A-U-G---G-AU---GA--UG-----CUG--U---U--GAGGAAAACUCCUAGACUG-UUCC-A-----A---U-----------------------------------------------------------------------------------------------------------------------------------------------------------------------a----------agGA-GGCAAUU-GA-GG---GAUUGCAGUGUGGAC--U--AAGU------GGUAAUCCAGC-CC-CAUA--U---A-C-G-GC---AA----------------------------------------------------------------CGG-UAU-GGGUUU-UUGG-U-U-AA-A---GG-GAAACCGCCA-A-A--A-UGGCGA-CGUUU--UGG-U-C-C-A-A-A-AA-C---GGGAA-AUCCUGCUGG-A-CC----U-AAGCCGCAAACU-UAACCUCA-A---U-U-GC-UA-C-C--AC-C-C--G-A-G-UACAUAAAAG
NZ_JACBDF010000001.1/1564930-1564323/1-608                             GUAUAUAU-AA-A-U-A--AAGGUGGU-GCAGUAU-UC-UAGU-CAGGU--AA-GUAU-A-U-C-U-UGAAGGCGGGGCUAAA-AAUCCGCU-A-AA--G-GGCAC-A-U-C--GAUGAAGCUUCUGGUG-C-U-GGCUUACG-ACGCCCA-----GUUGUGGGCUGGUGCU---GGGAGA-----------------------------------------------------------------A-AGA-AGG---C-UGGG-G-CAAUCACAAAGGCA----------------------------------------UGUGG-CA-A--C----UG-A-CCCUA-CCUUCGUGGAG-GC-C--A--UU-G----A-UU-GU---GU-A---U-A--G-G-GAgagA---------------------------------------------------------------------------------------------------uUC-C--C-U--A---U-G---G--A--CG-AC----A-A-U-G--G----AU-U-AAACCUG-CA------A--U-GU-GGCGA----G--------------------------------------------------------------------------------------------------------------------------AA-GC-U-AU-G---UGCAGU-GUAGCC-UGCCUUGA-GUGG-U-G--G--G-G--G--G--A---G--A--G-G-UU--A-A----GU----------U-----U-A---------A-A-U-C----U----A----A---A--G-G-UU------A--G--G-C-C-A--------------------------------------------------------------------------------------AA-C-C-U-U--U--A---G-G---C----U--A--U--------UG-------------CUUGCUGAAA-CCU-C-C-A--U-UGCAAAAGAG-G-C-UA-UAG-A-U-A---U-AC---CC--AA-----CUG--C---C--GAGGAAAUCUCCUAGACUG-UUCU-A-----U--aC------------------------------------------------------------------------------------------------------------------------------------------------------------------------------------GA-GGUAUAU-UG-GG---GAUUACAGUGCGGAC--U--AAGU------GGCAAUCCAGU-CC-UAUU--U---C-U-G-GU---GA----------------------------------------------------------------CAG-GGU-AGGUAA-AGCA-U-U-AA-A---GG-GAAACCGUCA-A-A--A-UGGCGA-CAUUU--UGA-U-U-G-U-U-U-UA-C---GGGAA-AUCCUACUGG-A-CC----U-AAGCCGCAAGGU-UUACUCAA-U---A-C-AC-UA-C-C--AC-C-U-UU-U-A-AGAUUACAUA
NZ_BDDQ01000062.1/9407-8806/1-602                                      AUUACAGA-AC-G-A-U--AAGGUGGU-GCAGUAU-UC-UAGU-CAGUC--C--UCCA-U-U-U-C-UGAAGGCGGGCCUAAA-AAUCCGCC-A-AA--G-GGCAC-A-U-C--GAUGAAGUUCCUGGUU-U-C-GGCUUGGG-GCGCCCA-----GCCUUGGGUCGAUUCU---GGGAGU----------------------------------------------------------------AA-AGG-GCG---U-AGGG-C-GAUCCACAAUGGCA----------------------------------------UGUGG-GC-G--A----UG-A-CCCUG-CGCCCGCGGAG-AC-C--C--UG-A----U-GU-GC---CG---------------------g---------------------------------------------------------------------c---------------------------------------------A---A--G--CA-CA----C-A-G-G--G----G--A-AAACCUG-CC------G--C-GG-GGCCCg--u------------------------------------------------------------------------------cg-----------------------------------------ggGG-UU-C-CC-G---GGCAGC-GUAGCC-UGCCUUGA-GUGG-GuC--U--U-G--A-gG--G---G--A--U-U-AC--G-G----UU----------G-----A----U--G-G-G-C-G-G----C----U----G---U--C-C-GC------C--G--G-C-C-A--------------------------------------------------------------------------------------AC-G-G-G-C--G--G---C-C---G----U--C--C--G-----GG-------------CCGUAUGAAA-UCA-A-G-C--C-UGCAAAAGAG-G-C-UA-GGA-A-A-U---G-GC--aGC--GA-----CUG--U---C--GAGGAAAACUCCUAGACUG-UUCG-A-----A--aA------------------------------------------------------------------------------------------------------------------------------------------------------------------------------------GA-CAUUUGA-AG-AG---GAUUAUAGUGCGGAC--U--AAGU------GGCGAUCCAGU-UC-AACG--A---C-C-G-GC---GA----------------------------------------------------------------CGG-CGU-UGGCAA-GGCU-U-U-AA-A---UG-GAAACGGCCC-G-A--A-CGGCGA-CGUUU--GGG-U-A-G-C-C-U-UG-C---GGGAA-AACCUACUGG-A-CC---uU-AAGCCGCAACGU-UUACUCUU-C---A-A-AU-GA-C-C--AC-C-U-UA-U-C-UCUCAAUACA
NZ_JYCE01000192.1/18180-18803/1-624                                    CACAGAAA-UA-C-G-U--GGAGUGGU-GCAGUAU-UC-UAGU-CAGCC--C--UCCA-G-U-U-C-UGAAGGCGGGCCUAAA-AAUCCGCU-A-AA--G-GGCAC-A-U-C--GAUGAAGUUCCUGGUG-U-U-GGCUUGAG-GCGCCCA-----GCCUUGGGUUGAUGCU---GGGAGU----------------------------------------------------------------UA-AGG-UUA---G-AGGG-C-GAUCCACAAAGGCA----------------------------------------UGUGG-GC-G--U----UG-A-CCCUC-UUUCCGCGGAG-GC-C--C--AU-U----U-AC-GU---AU-C---U-U--C-A-------U------------------------------------------------------------------------------------------------------U--G-A--A---G-G---U--A--UG-GA----A-U-G-G--G---gUA-U-GAACCUG-UU------U-aC-GU-ACGUCc--u------------------------------------------------------------------------------uug--------------------------------------uuugGA-CG-U-AC-G---GACAGC-GUAGCC-UGCCUUGA-GUGG-U-G-uC--U-G--A-gG--G---G--A--U-U-AU--G-G----UU----------A-----A-A--U--A-G-U-A-A-C----C----U----U---U--U-C-AU-----aU--G--G-C-C-A--------------------------------------------------------------------------------------AU-G-A-A-A--G--G---G-C---U----A--C--U--G-U--aUG-------------CCAUAUGAAA-UCA-G-C-U--C-UGCAAAAGAG-G-C-UA-GGA-A-C-U---G-GU---UA--AAg---gCUG--U---U--GAGGAAAACUCCUAGACUG-UUCG-C-----G---U-----------------------------------------------------------------------------------------------------------------------------------------------------------------------gg--------ugcGA-CAUAUAU-AG-AG---GAUUAUAGUACGGAC--U--AAGU------GGCAAUCCAGU-CU-AGCA--U---U-U-G-GC---GA----------------------------------------------------------------CAG-UGC-UAAGUC-GGGU-U-U-AA-A---GG-GAAACCGCCA-G-A--G-UGGCAA-CGC-U--UGG-U-A-C-C-C-G-GC-U---GGGAA-AACCUACUGG-A-CC----U-AAGCCGUAAUUU-UUACUCUA-U---A-U-AU-GA-C-C--AC-U-C-CA-A-C-UUUGUUUUAU
NZ_LIIS01000001.1/134774-134167/1-608                                  GUAUAUAU-AA-A-U-A--AAGGUGGU-GCAGUAU-UC-UAGU-CAGGU--AA-GUAU-A-U-C-U-UGAAGGCGGGGCUAAA-AAUCCGCU-A-AA--G-GGCAC-A-U-C--GAUGAAGCUUCUGGUG-C-U-GGCUUACG-ACGCCCA-----GUUGUGGGCUGGUGCU---GGGAGA-----------------------------------------------------------------A-AGA-AGG---C-UGGG-G-CAAUCACAAAGGCA----------------------------------------UGUGG-CA-A--C----UG-A-CCCUA-CCUUCGUGGAG-GC-C--A--UU-G----A-UU-GU---GU-A---U-A--G-G-GAgagA---------------------------------------------------------------------------------------------------uUC-C--C-U--A---U-G---G--A--CG-AC----A-A-U-G--G----AU-U-AAACCUG-CA------A--U-GU-GGCGA----G--------------------------------------------------------------------------------------------------------------------------CA-GC-U-AU-G---UGCAGU-GUAGCC-UGCCUUGA-GUGG-U-G--G--G-G--G--G--A---G--A--G-G-UU--A-A----GU----------U-----U-A---------A-A-U-C----U----A----A---A--G-G-UU------A--G--G-C-C-A--------------------------------------------------------------------------------------AA-C-C-U-U--U--A---G-G---C----U--A--U--------UG-------------CUUGCUGAAA-CCU-C-C-A--U-UGCAAAAGAG-G-C-UA-UAG-A-U-A---U-AC---CC--AA-----CUG--C---C--GAGGAAAUCUCCUAGACUG-UUCU-G----uA---C------------------------------------------------------------------------------------------------------------------------------------------------------------------------------------GA-GGUAUAU-UG-GG---GAUUACAGUGCGGAC--U--AAGU------GGCAAUCCAGU-CC-UAUU--U---C-U-G-GU---GA----------------------------------------------------------------CAG-GGU-AGGUAA-AGCA-U-U-AA-A---GG-GAAACCGUCA-A-A--A-UGGCGA-CAUUU--UGA-U-U-G-U-U-U-UA-C---GGGAA-AUCCUACUGG-A-CC----U-AAGCCGCAAGGU-UUACUCAA-U---A-C-AC-UA-C-C--AC-C-U-UU-U-A-AAAUUACAUA
NZ_LJSZ01000033.1/18130-17523/1-608                                    GUAUAUAU-AG-A-U-A--AGGGUGGU-GCAGUAU-UC-UAGU-CAGGU--AA-GUAU-A-U-C-U-UGAAGGCGGGGCUAAA-AAUCCGCU-A-AA--G-GGCAC-A-U-C--GAUGAAGCUUCUGGUG-C-U-GGCUUACG-ACGCCCA-----GUUGUGGGCUGGUGCU---GGGAGA-----------------------------------------------------------------A-AGA-AGG---C-UGGG-G-CAAUCACAAAGGCA----------------------------------------UGUGG-CA-A--C----UG-A-CCCUA-CCUUCGUGGAG-GC-C--A--UU-G----A-UU-GU---GU-A---U-A--G-G-GAgagA---------------------------------------------------------------------------------------------------uUC-C--C-U--A---U-G---G--A--CG-AC----A-A-U-G--G----AU-U-AAACCUG-CA------A--U-GU-GGCGA----G--------------------------------------------------------------------------------------------------------------------------CA-GC-U-AU-G---UGCAGU-GUAGCC-UGCCUUGA-GUGG-U-G--G--G-G--G--G--A---G--A--G-G-UU--A-A----GU----------U-----U-A---------A-A-U-C----U----A----A---A--G-G-UU------A--G--G-C-C-A--------------------------------------------------------------------------------------AA-C-C-U-U--U--A---G-G---C----U--A--U--------UG-------------CUUGCUGAAA-CCU-C-C-A--U-UGCAAAAGAG-G-C-UA-GAG-A-U-A---U-AC---CC--AA-----CUG--C---C--GAGGAAAUCUCCUAGACUG-UUCU-A-----U--aC------------------------------------------------------------------------------------------------------------------------------------------------------------------------------------GA-GGUAUAU-UG-GG---GAUUACAGUGCGGAC--U--AAGU------GGCAAUCCAGU-CC-UAUU--U---C-U-G-GU---GA----------------------------------------------------------------CAG-GGU-AGGUAA-AGCA-U-U-AA-A---GG-GAAACCGUCA-A-A--A-UGGCGA-CAUUU--UGA-U-U-G-U-U-U-UA-C---GGGAA-AUCCUACUGG-A-CC----U-AAGCCGCAAGGU-UUACUCAA-U---A-C-AC-UA-C-C--AC-C-U-UU-U-A-AAAUUACAUA
NZ_WJID01000094.1/9161-8525/2-636                                      UAAAGUAA-GUcA-A-U--GGGAUGGU-GCAGUAU-UC-UAGU-CAAUC--C--UCCG-U-U-U-C-UGAAGGCGGGCCUAAA-AAUCCGCC-A-AA--G-GGCAC-A-U-C--GAUGAAGUUCCUUGUG-U-C-GGCUUGAG-GCGCCCA-----GCCUUGGGUCGAUGCU---GGGAGU----------------------------------------------------------------UA-AGG-UUG---A-AGGG-C-GAUCCACAAAGGCA----------------------------------------UGUGG-GC-G--A----CG-A-CCCUU-CUUCCGCGGAG-GC-C--C--AU-C----U-CU-GU---AU-U---U-U--A-U-UC--u-U-----------------------------------------------------------------------agc----------------------caaGA-A--U-A--A---A-G---U--A--UG-GA----A-U-G-G--G---gUA-U-GAACCUA-UG------U--A-AU-AAGGGu--u------------------------------------------------------------------------------ggg--------------------------------------gaaaUC-CU-U-AU-U---CGUAGC-GUAGCC-UGCCUUGA-GUGG-U-G--C--G-A--A-gG--G---G--A--U-U-AC--A-G----GC----------A-----A-C--A--A-A-G-U-G-U----U----C----U---U--A-A-CUg---gaU--G--G-C-C-A----------------------------------------------------------------------------------c--uAG-U-U-A-A--G--G---A-C---A----U--G--U--U-U---UU-------------CUGUAUGAAA-UUC-G-U-A--C-UGCAAAAGAG-G-C-UA-GGA-A-A-C---G-GU---UA--AGg---gUUG--U---U--GAGGAAAUCUCCUAGACUG-UUCC-A-----U---A-----------------------------------------------------------------------------------------------------------------------------------------------------------------------gg---------agGA-CAUUUAA-AA-GG---GAUUAUAGUGCGGAC--U--AAGU------GGUAAUCCAGU-CU-AGCG--U---U-G-G-GU---GA----------------------------------------------------------------CUG-CGC-UAAGAC-AGGU-U-U-AA-A---GG-GGAACCGCCA-G-A--G-UGGCAA-CACUC---GG-U-A-C-C-U-G-UC-U---GGGAA-AACCUACUGG-A-CC----U-AAGCCGCAGUUU-UUACCUUU-U---A-A-GU-GA-C-C--AU-U-C-CA-U-U--CCUACUACA
NZ_PEIK01000002.1/264031-264638/1-608                                  GUAUAUAU-AG-A-U-A--AAGGUGGU-GCAGUAU-UC-UAGU-CAGGU--AA-GUAU-A-U-C-U-UGAAGGCGGGGCUAAA-AAUCCGCU-A-AA--G-GGCAC-A-U-C--GAUGAAGCUUCUGGUG-C-U-GGCUUACG-ACGCCCA-----GUUGUGGGCUGGUGCU---GGGAGA-----------------------------------------------------------------A-AGA-AGG---C-UGGG-G-CAAUCACAAAGGCA----------------------------------------UGUGG-CA-A--C----UG-A-CCCUA-CCUUCGUGGAG-GC-C--A--UU-G----A-UU-GU---GU-A---U-A--G-G-GAgagA---------------------------------------------------------------------------------------------------uUC-C--C-U--A---U-G---G--A--CG-AC----A-A-U-G--G----AU-U-AAACCUG-CA------A--U-GU-GGCGA----G--------------------------------------------------------------------------------------------------------------------------CA-GC-U-AU-G---UGCAGU-GUAGCC-UGCCUUGA-GUGG-U-G--G--G-G--G--G--A---G--A--G-G-UU--A-A----GU----------U-----U-A---------A-A-U-C----U----A----A---A--G-G-UU------A--G--G-C-C-A--------------------------------------------------------------------------------------AA-C-C-U-U--U--A---G-G---C----U--A--U--------UG-------------CUUGCUGAAA-CCU-C-C-A--U-UGCAAAAGAG-G-C-UA-UAG-A-U-A---U-AC---CC--AA-----CUG--C---C--GAGGAAAUCUCCUAGACUG-UUCU-A-----U--aC------------------------------------------------------------------------------------------------------------------------------------------------------------------------------------GA-GGUAUAU-UG-GG---GAUUACAGUGCGGAC--U--AAGU------GGCAAUCCAGU-CC-UAUU--U---C-U-G-GU---GA----------------------------------------------------------------CAG-GGU-AGGUAA-AGCA-U-U-AA-A---GG-GAAACCGUCA-A-A--A-UGGCGA-CAUUU--UGA-U-U-G-U-U-U-UA-C---GGGAA-AUCCUACUGG-A-CC----U-AAGCCGCAAGGU-UUACUCAA-U---A-C-AC-UA-C-C--AC-C-U-UU-U-A-AAAUUACAUA
NZ_JADV01000010.1/66453-65850/1-604                                    UGAAGAGA-AA-G-G-C--AAAGUGGU-GCAGUAU-CC-UAGU-CAGAG--GC-GCUA-A-U-C-C-CGAAGACGGGCCUAAA-AAUCCGUC-A-A---G-GGCAC-A-U-C--GAUGAAGUUCCUGGUG-C-U-GGCUUUCA-ACGCCCA-----GUUGGGGGCUGGUGCU---GGGAGU----------------------------------------------------------------UA-AGG-AGG---G-GGGG-C-GAUCCACAAUGGCA----------------------------------------UGUGG-GC-G--U----UG-A-CCCUU-CCUCCGCGGAG-AC-C--C--AC-C----U-GC-GU---GG-C---U-C-----------UU-----------------------------------------------------------------------------------------------------------A--A---G-C---U--A--UG-GG----G-U-G-G--G----A--U-GAACCUG-UC------G--C-GC-GGCCA---uA--------------------------------------------------------------------------------------------------------------------------AA-GC-U-GC-G---GACAGU-GUAGCC-UGCCUUGA-GUGA-U-U--C--G-G--G--U--G---G--A--U-A-UC--A-G----UUu-------uaA-----U-U--U--A-A-G-C-A-G----U----A----A---U--U-C-AA------U--G-aG-C-U-C--------------------------------------------------------------------------------------UU-G-A-A-U--U--A---C-U---G----C--U--A----U---UG-------------CUGAU-GAAA-CCC-G-A-A--U-UGCAAAAGAG-G-A-UA-GGG-A-U-U---A-GU---CC--CU-----CUG--G---U--GAGGAAAACUCCUAGGCUG-UGCC-U-----U---G-----------------------------------------------------------------------------------------------------------------------------------------------------------------------c----------cgGC-GGCAUAU-UG-GG---GAUUACAGUGCGGGC--U--AAGU------GGCAAUCCAGU-CU-UACC--U---U-U-G-GC---AA----------------------------------------------------------------CAA-GGU-AAAAGC-GGGC-U-U-AA-A---GG-GGAACCGCUG---A--A-CGGUGA-CGUU---CAG-U-G-C-C-U-G-CU-U---GGGAA-AUCCUACUGG-A-CC----U-AAGCCGCAAAGU-UUACUCAA-U---A-U-GC-UA-C-C--AC-U-U-UG-C-C-UACAUAUACC
NZ_FOGL01000001.1/426765-426136/1-630                                  UAAAUAUA-AA-U-A-C--GGAAUGGU-GCAGUAU-CC-UAGU-CAAUC--C--UCCA-U-U-U-C-UGAAGGCGGGCCUAAA-AAUCCGCC-A-AA--G-GGCAC-A-U-C--GAUGAAGUUCCUUGUG-U-U-GGCUUGAG-GCGCCCA-----GCCUUGGGUCGAUGCU---GGGAGU----------------------------------------------------------------UA-AGG-UUG---A-AGGG-C-GAUCCACAAAGGCA----------------------------------------UGUGG-GC-G--A----AG-A-CCCUU-CUUCCGCGGAG-GC-C--C--AU-C----U-CU-GU---UU-U---U-G--U-C-AC--u-U-----------------------------------------------------------------------agc----------------------caaGG-G--G-C--G---A-G---A--A--UG-GA----A-U-G-G--G---gUA-U-GAACCUG-CU------U--UaAC-AAGGAu--c------------------------------------------------------------------------------gg-----------------------------------------gaUC-UU-U-GU-G---AGCAGC-GUAGCC-UGCCUUGA-GUGG-U-A--C--G-A--A-gG--G---G--A--U-U-AC--A-G----GC----------A-----A-U--A--A-A-G-U-G-U----U----C----U---G--A-U-UAg----gU--G--G-C-C-A-------------------------------------------------------------------------------------cUA-A-U-C-A--G--G---A-C---A----U--G--U--U-U---UU-------------CUGUAUGAAA-UUC-G-U-A--C-UGCAAAAGAG-G-C-UA-GGA-A-A-U---G-GU---UA--AAg---gUUG--U---U--GAGGAAAUCUCCUAGGCUG-UUCU-Gu--ucA---A------------------------------------------------------------------------------------------------------------------------------------------------------------------------------------GA-CAUUUAU-GC-GG---GAUUAUAGUGUGGAC--U--AAGU------GGUAAUCCAGU-CU-AGCU--G---U-U-G-GU---GA----------------------------------------------------------------CAA-CGC-UAAGAC-AGAU-U-U-AA-A---GG-GGAACCGCCA-G-A--A-UGGCAA-CAUUC---GG-U-A-U-C-U-G-UC-U---GGGAA-AACCUACUGG-A-CC----U-AAGCCGCAGUUU-UUACUGCA-U---A-A-AU-GA-C-C--AU-U-C-CA-U-U-AUUAAUACAU
NZ_MIJF01000100.1/20032-20650/1-619                                    AGUUAGUG-AA-G-A-U--GGAGUGGU-GCAGUAU-UC-UAGU-CAAUC--U--ACUU-A-G-C-C-UGAAGGCGGGCCUAAA-AAUCCGCC-A-AA--G-GGCAC-A-U-C--GAUGAAGUUCUUGGUG-U-U-GGCUUGCG-ACGCCCA-----GUCGGGGGUCGAUACU---GGGAGU----------------------------------------------------------------UA-AGG-UUG---G-AGGG-C-GAUCCGCAAUGGCA----------------------------------------UGUGG-GC-G--U----UG-A-CCCUC-CUUCCGCGGAG-GC-C--C--AA-G----U-UC-GU---GG-U---A-G--G-A-AGgua-------------------------------------------------------------------------gc-----------------------aucCU-U--C-G--U---A-U---U--A--UG-GC----U-U-G-G--G---gUA-U-GAACCUA-CA---------U-GC-GAGUA---aU--------------------------------------------------------------------------------------------------------------------------AA-CU-U-GU-G---UGUAGC-GUAGCC-UGCCUUGA-GUGA-U-A--U--A-G--UuuG--G---G--A--U-U-AU--A-G----GA----------U-------A--A--C-A-A-U-A-C----G----U----A---U--U-C-UC------U--G--G-C-C-A---------------------------------------------------------------------------------------A-G-G-A-U--A--U---G-U---A----U--U--G--U-U------------------CUAUAUGAAA-UCU-A-U-A--U-UGCAAAAGAG-G-C-UA-GGG-C-U-A---A-GU---UA--AAg---aUUG--U---U--GAGGAAAACUCCUAGACUG-UUCU-Ac---gA---A------------------------------------------------------------------------------------------------------------------------------------------------------------------------------------GA-GGCUCUU-UG-AG---GAUUGAAGUGUGGAC--U--AAGU------GGUAAUCUAGU-CC-AAUG--U---U-U-G-GC---AA----------------------------------------------------------------CAA-CAU-UGAAGA-GAGC-G-U-AA-A---GG-GAAACCGCCU-U-U--U-UGGCGA-CAAAA--AGG-U-GuC-U-C-U-CU-U---GGGAA-AACCUACUAG-A-CC----U-AAGCCACAGUGU-UUACUCAA-A---G-A-GC-UA-C-C--AC-U-C-CU-A-C-AUAUUUAAAU
NZ_CP095071.1/680341-679712/1-630                                      AAAAUUAU-GU-A-A-A--GGGAUGGU-GCAGUAU-UC-UAGU-CAAUC--C--CCCG-U-U-U-C-UGAAGGCGGGCCUAAA-AAUCCGCC-A-AA--G-GGCAC-A-U-C--GAUGAAGUUCCUUGUG-U-U-GGCUUGAG-GCGCCCA-----GCCUUGGGUCGAUGCU---GGGAGU----------------------------------------------------------------UA-AGG-UUG---A-AGGG-C-GAUCCACAAAGGCA----------------------------------------UGUGG-GC-G--A----CG-A-CCCUU-CUUCCGCGGAG-GC-C--C--AU-C----U-CU-GU---AU-A---G-A--A-G-GC--u-U-----------------------------------------------------------------------agc----------------------caaGU-G--U-U--C---U-G---U--A--UG-GA----A-U-G-G--G---gUA-U-GAACCUA-UA------A--A-AU-AAGGAu--c------------------------------------------------------------------------------agg---------------------------------------gaaUC-CU-U-AU-U---UGUAGC-GUAGCC-UGCCUUGA-GUGG-U-A--C--G-A--A-gG--G---G--A--U-U-AU--A-G----GC----------A-----AcA--A--A-G-U-A-U-C----U----G----A---A--C-U-GG-----aU--G--G-C-C-A--------------------------------------------------------------------------------------CU-A-G-U-U--C--G---G-A---U----A--U-gU--U-U---AU-------------CUAUAUGAAA-UUC-G-U-A--C-UGCAAAAGAG-G-C-UA-GGA-A-A-C---G-GC---GA--AAg---aUUG--U---C--GAGGAAAUCUCCUAGACUG-UUCC-A-----A---A-----------------------------------------------------------------------------------------------------------------------------------------------------------------------a-----------gGA-CAUUUAA-AA-GG---GAUUAUAGUGUGGAC--U--AAGU------GGUAAUCCAGU-CU-AGCG--U---C-G-G-GU---GA----------------------------------------------------------------CUG-CGC-UAAGGC-AGGU-U-U-AA-U---GG-GGAACCGCCA-G-A--A-UGGCAA-CAUUC---GG-U-A-C-C-U-G-UU-U---GGGAA-AACCUACUGG-A-CC----U-AAGCCGCAGUUU-UUACCUUU-U---A-A-AU-GA-C-C--AU-U-C-CA-U-U-UCCUUAUACA
NZ_JAJHKI010000033.1/12448-11841/1-608                                 GUAUAUAU-AA-A-U-A--AAGGUGGU-GCAGUAU-UC-UAGU-CAGGU--AA-GUAU-A-U-C-U-UGAAGGCGGGGCUAAA-AAUCCGCU-A-AA--G-GGCAC-A-U-C--GAUGAAGCUUCUGGUG-C-U-GGCUUACG-ACGCCCA-----GUUGUGGGCUGGUGCU---GGGAGA-----------------------------------------------------------------A-AGA-AGG---C-UGGG-G-CAAUCACAAAGGCA----------------------------------------UGUGG-CA-A--C----UG-A-CCCUA-CCUUCGUGGAG-GC-C--A--UU-G----A-UU-GU---GU-A---U-A--G-G-GAgagA---------------------------------------------------------------------------------------------------uUC-C--C-U--A---U-G---G--A--CG-AC----A-A-U-G--G----AU-U-AAACCUG-CA------A--U-GU-GGCGA----G--------------------------------------------------------------------------------------------------------------------------CA-GC-U-AU-G---UGCAGU-GUAGCC-UGCCUUGA-GUGG-U-G--G--G-G--G--G--A---G--A--G-G-UU--A-A----GU----------U-----U-A---------A-A-U-C----U----A----A---A--G-G-UU------A--G--G-C-C-A--------------------------------------------------------------------------------------AA-C-C-U-U--U--A---G-G---C----U--A--U--------UG-------------CUUGCUGAAA-CCU-C-C-A--U-UGCAAAAGAG-G-C-UA-GAA-A-U-A---U-AC---CC--AA-----CUG--C---C--GAGGAAAUCUCCUAGACUG-UUCU-A-----U--aC------------------------------------------------------------------------------------------------------------------------------------------------------------------------------------GA-GGUGUAU-UG-GG---GAUUACAGUGCGGAC--U--AAGU------GGCAAUCCAGU-CC-UAUU--U---C-U-G-GU---GA----------------------------------------------------------------CAG-GGU-AGGUAA-AACA-U-U-AA-A---GG-GAAACCGUCG-A-A--A-UGGCGA-CAUUU--UGA-U-U-G-U-U-U-UA-C---GGGAA-AUCCUACUGG-A-CC----U-AAGCCGCAAGGU-UUACUCAA-U---A-C-AU-UA-C-C--AC-C-U-UU-U-A-AAAUUACAUA
NZ_MWIV01000003.1/398086-398693/1-608                                  GUAUAUAU-AA-A-U-A--AAGGUGGU-GCAGUAU-UC-UAGU-CAGGU--AA-GUAU-A-U-C-U-UGAAGGCGGGGCUAAA-AAUCCGCU-A-AA--G-GGCAC-A-U-C--GAUGAAGCUUCUGGUG-C-U-GGCUUACG-ACGCCCA-----GUUGUGGGCUGGUGCU---GGGAGA-----------------------------------------------------------------A-AGA-AGG---C-UGGG-G-CAAUCACAAAGGCA----------------------------------------UGUGG-CA-A--C----UG-A-CCCUA-CCUUCGUGGAG-GC-C--A--UU-G----A-UU-GU---GU-A---U-A--G-G-GAgagA---------------------------------------------------------------------------------------------------uUC-C--C-U--A---U-G---G--A--CG-AC----A-A-U-G--G----AU-U-AAACCUG-CA------A--U-GU-GGCGA----G--------------------------------------------------------------------------------------------------------------------------CA-GC-U-AU-G---UGCAGU-GUAGCC-UGCCUUGA-GUGG-C-G--G--G-G--G--G--A---G--A--G-G-UU--A-A----GU----------U-----U-A---------A-A-U-C----U----A----A---A--G-G-UU------A--G--G-C-C-A--------------------------------------------------------------------------------------AA-C-C-U-U--U--A---G-G---C----U--A--U--------UG-------------CUUGCUGAAA-CCU-C-C-A--U-UGCAAAAGAG-G-C-UA-UAG-A-U-A---U-AC---CC--AA-----CUG--C---U--GAGGAAAUCUCCUAGACUG-UUCU-A-----U--aC------------------------------------------------------------------------------------------------------------------------------------------------------------------------------------GA-GGUAUAU-UG-GG---GAUUACAGUGCGGAC--U--AAGU------GGCAAUCCAGU-CC-UAUU--U---C-U-G-GU---GA----------------------------------------------------------------CAG-GGU-AGGUAA-AACA-U-U-AA-A---GG-GAAACCGUCA-A-A--A-UGGCGA-CAUUU--UGA-U-U-G-U-U-U-UA-C---GGGAA-AUCCUACUGG-A-CC----U-AAGCCGCAAGGU-UUACUCAA-U---A-C-AC-UA-C-C--AC-C-U-UU-U-A-AAAUUACAUA
NZ_JACBDT010000001.1/581672-582279/1-608                               GUAUAUAU-AA-A-U-A--AAGGUGGU-GCAGUAU-UC-UAGU-CAGGU--AA-GUAU-A-U-C-U-UGAAGGCGGGGCUAAA-AAUCCGCU-A-AA--G-GGCAC-A-U-C--GAUGAAGCUUCUGGUG-C-U-GGCUUACG-ACGCCCA-----GUUGUGGGCUGGUGCU---GGGAGA-----------------------------------------------------------------A-AGA-AGG---C-UGGG-G-CAAUCACAAAGGCA----------------------------------------UGUGG-CA-A--C----UG-A-CCCUA-CCUUCGUGGAG-GC-C--G--UU-G----A-UU-GU---GU-A---U-A--G-G-GAgagA---------------------------------------------------------------------------------------------------uUC-C--C-U--A---U-G---G--A--CG-AC----A-A-U-G--G----AU-U-AAACCUG-CA------A--U-GU-GGCGA----G--------------------------------------------------------------------------------------------------------------------------AA-GC-U-AU-G---UGCAGU-GUAGCC-UGCCUUGA-GUGG-U-G--G--G-G--G--G--A---G--A--G-G-UU--A-A----GU----------U-----U-A---------A-A-U-C----U----A----A---A--G-G-UU------A--G--G-C-C-A--------------------------------------------------------------------------------------AA-C-C-U-U--U--A---G-G---C----U--A--U--------UG-------------CUUGCUGAAA-CCU-C-C-A--U-UGCAAAAGAG-G-C-UA-UAG-A-U-A---U-AC---CC--AA-----CUG--C---C--GAGGAAAUCUCCUAGACUG-UUCU-A-----U--aC------------------------------------------------------------------------------------------------------------------------------------------------------------------------------------GA-GGUAUAU-UG-GG---GAUUACAGUGCGGAC--U--AAGU------GGCAAUCCAGU-CC-UAUU--U---C-U-G-GU---GA----------------------------------------------------------------CAG-GGU-AGGUAA-AGCA-U-U-AA-A---GG-GAAACCGUCA-A-A--A-UGGCGA-CAUUU--UGA-U-U-G-U-U-U-UA-C---GGGAA-AUCCUACUGG-A-CC----U-AAGCCGCAAGGU-UUACUCAA-U---A-C-AC-UA-C-C--AC-C-U-UU-U-A-AAAUUACAUA
NZ_QMAO01000017.1/60181-60791/1-611                                    UUUCUAAU-AG-G-A-A--AAGGUGGC-ACAGUAU-UC-UAGU-CAGGU--AA-GUAU-U-U-C-U-UGAAGGCGGGGCUAAA-AAUCCGCC-A-AA--G-GGCAU-A-U-C--GAUGAAGCUUCUGGUG-C-U-GGCUUAUG-ACGCCCA-----GUUAUGGGCUGGUGCU---GGGAGU-----------------------------------------------------------------A-AGA-AGG--aU-GGGG-C-GGC-CGCAAUGGCA----------------------------------------UGCG--CA-A--C----UG-A-CCCUA-CCUUCAUGGAG-AC-C--A--UU-A----A-UU-GU---GU-U---U-U--A-G-GUu-a-------------------------------------------------------------------------g-------------------------ucGC-C--U-A--U---U-G---U--A--CG-AU----A-A-U-G--G----AU-U-AAACCUG-CA------U--U-GU-GGUUA----A--------------------------------------------------------------------------------------------------------------------------AA-GC-U-AU-G---UGCAGU-GUAGCC-UGCCUUGA-GUGA-U-G--U--G-G--G--G--A---G--A--G-G-UA--A-U----AU----------C-----A-------------A-C-U----U----U----A---A--C-C-UU------U--G--G-C-C-A--------------------------------------------------------------------------------------AA-G-G-U-U--A--A---A-G---C----U--C--U--------UG-------------GUUACUGAAA-CCU-A-C-A--U-UGCAAAAGAG-G-C-UA-GAG-A-U-A---U-AC---CU--AA-----CUG--U---C--GAGGAAAUCUCCUAGACUG-UUCC-Au--uu----------------------------------------------------------------------------------------------------------------------------------------------------------------------------ug--------uauGA-AGUGAAU-UA-AG---GAUUAUAGUGCGGAC--U--AAGU------GGUAAUCCAGU-CC-UACU--U--aU-U-G-GU---AA----------------------------------------------------------------CAA-AGU-AGAUAG-AGUA-U-U-AA-A---GG-GAAACCGUCA-A-A--A-UGGCGA-CAUUU--UGG-U-U-A-C-U-C-UA-U---GGGAA-AUCCUACUGG-A-CC----U-AAGCCGUAAGGU-UUACUUAA-U---U-U-AC-UG-C-C--AC-U-U-UU-U-U-CUGGAAAAUU
NZ_FNUK01000012.1/38835-39430/1-596                                    AAUUUGCU-AU-U-A-A--UGGGUGGC-GCAGUAU-UC-UAGU-CGGCU--A--GUCU-A-U-U-C-CGAAGGCGGGGCUAAA-AAUCCGCU-A-AA--G-GGCAC-A-U-C--GAUGAAGUUCCUUGUG-C-U-GGCUCGCU-ACGCCCA-----GUAGUGGGUUGGUGCU---GGGAGU-----------------------------------------------------------------A-AGG-GGG---C-UGGG-G-CGACCGCAAUGGCA----------------------------------------UGCGG-AA----U----CG-A-CCCUA-CCUCCGCGGAG-AC-C--C--UU-G----U-UC-GU---GG-G---U--------------A--------------------------------------------------------------------------------------------------------------A---U-C---U--A--CG-GC----A-A-G-G--G----AU-U-AAACCUG-CA------A--G-GC-GGUUC----A--------------------------------------------------------------------------------------------------------------------------AA-GC-U-GC-G---UGCAGU-GUAGCC-UGCCUUGA-GCGG-A-A--A--U-G--G--U--G---G--A--G-G-AU--A-G----AU----------C-----A-------G-A-U-C-C-A----U----A----U---U--C-U-AAa----uG--G--G-C-C-C--------------------------------------------------------------------------------------A--C-G-A-A--U--A---U-G---G----A--U--U--A-U---UG-------------CUAUAGGAAA-CCA-U-U-U--C-UGCAAAAGAG-G-C-UA-GGA-A-U-A---G-AC---GA--UG-----CCG--U---U--GAGGAAAGCUCCUAGACUG-UUCG-U-----A--aA------------------------------------------------------------------------------------------------------------------------------------------------------------------------------------GA-GGCAGGA-UG-GG---GAUUGCAGUGUGGAC--U--AAGU------GGUAAUCUAGC-CU-CACA--C---U-C-G-GC---GA----------------------------------------------------------------CGG-UGU-GAAUUU-UCAG-U-U-AA-A---GG-GAAACCGCCU-G-G--G-CGGCGA-CGCCU--AGG-U-C-U-G-A-A-AA-U---GGGAA-AUCCUGCUAG-A-CC----U-AAGCCGCAAACU-UAACUCAU-C---C-U-GC-UG-C-C--AC-C-C-AA-U-U-UAAAUUAAAA
NZ_KB898664.1/362921-362285/3-637                                      AAAGUAAG-UC-A-A-U--GGGAUGGU-GCAGUAU-UC-UAGU-CAAUC--C--UCCG-U-U-U-C-UGAAGGCGGGCCUAAA-AAUCCGCC-A-AA--G-GGCAC-A-U-C--GAUGAAGUUCCUUGUG-U-C-GGCUUGAG-GCGCCCA-----GCCUUGGGUCGAUGCU---GGGAGU----------------------------------------------------------------UA-AGG-UUG---A-AGGG-C-GAUCCACAAAGGCA----------------------------------------UGUGG-GC-G--A----CG-A-CCCUU-CUUCCGCGGAG-GC-C--C--AU-C----U-CU-GU---AU-U---U-U--A-U-UC--u-U-----------------------------------------------------------------------agc----------------------caaGA-A--U-A--A---A-G---U--A--UG-GA----A-U-G-G--G---gUA-U-GAACCUA-UG------U--A-AU-AAGGGu--u------------------------------------------------------------------------------ggg--------------------------------------gaaaCC-CU-U-AU-U---CGUAGC-GUAGCC-UGCCUUGA-GUGG-U-G--C--G-A--A-gG--G---G--A--U-U-AC--A-G----GC----------A-----A-C--A--A-A-G-U-G-U----U----C----U---U--A-A-CUg---gaU--G--G-C-C-A----------------------------------------------------------------------------------c--uAG-U-U-A-A--G--G---A-C---A----U--G--U--U-U---UU-------------CUGUAUGAAA-UUC-G-U-A--C-UGCAAAAGAG-G-C-UA-GGG-A-A-C---G-GU---UA--AGg---gUUG--U---U--GAGGAAAUCUCCUAGACUG-UUCC-A-----U---A-----------------------------------------------------------------------------------------------------------------------------------------------------------------------ag---------agGA-CAUUUAA-AA-GG---GAUUAUAGUGCGGAC--U--AAGU------GGUAAUCCAGU-CU-AGCG--U---U-G-G-GU---GA----------------------------------------------------------------CUG-CGC-UAAGAC-AGGU-U-U-AA-A---GG-GGAACCGCCA-G-A--G-UGGCAA-CACUC---GG-U-A-C-C-U-G-UC-U---GGGAA-AACCUACUGG-A-CC----U-AAGCCGCAGUUU-UUACCUUU-U---A-A-GU-GA-C-C--AU-U-C-CA-U-U-CCUGCUACAU
NZ_LT854640.1/948934-948326/1-609                                      AUAAUUAU-UC-U-G-C--GAGGUGGU-GCAGUAU-UC-UAGU-CGGGU--AA-GUAU-U-U-U-U-CGAAGACGGGGCUAAA-AAUCCGUC-A-AA--G-GGCAC-A-U-C--GAUGAAGUUCCUGGUG-C-U-GGCUUAUG-ACGCCCA-----GUUAUGGGUUGGUGCU---GGGAGU-----------------------------------------------------------------A-AGG-GGG---A-UGGG-G-CAAUCGCAAUGGCA----------------------------------------UGCGA--C-A--C----UG-A-CCCUA-CCUUCGUGGAG-AC-C--A--CU-G----C-UU-GU---GG-G---U-U--A-G-GCu-a-------------------------------------------------------------------------g-------------------------ucGC-C--U-A--A---U-U---U--A--CG-AC----A-G-U-G--G----AU-U-AAACCUG-CA------U--U-GU-GGUAA----U--------------------------------------------------------------------------------------------------------------------------UA-GC-U-AU-G---UGCAGU-GUAGCC-UGCCUUGAaGUGG-U-G--U--A-G--G--G--A---G--A--G-G-UA--U-G----AA----------C-----A---------G-A-U-U-A----G----A----U---G--A-C-UU------U--G--G-C-C-G--------------------------------------------------------------------------------------AA-G-U-C-G--U--U---U-A---A----U--U--A--U-----UG-------------CAUGCUGAAA-CCU-A-U-G--C-UGCAAAAGAG-G-A-UA-GAG-A-A-A---U-AC---CU--AA-----CUG--U---C--GAGGAAAACUCCUAGACUG-UUCC-A----uA---A------------------------------------------------------------------------------------------------------------------------------------------------------------------------------------GA-AAUAUAU-UA-AG---GAUUAAAGUACGGAC--U--AAGU------GGCAAUCCAGU-CC-UGUU--U---U-U-G-GU---AA----------------------------------------------------------------CAA-AGC-AGAUAG-AGCA-U-U-AA-A---GG-GAAACCGUCA-A-A--G-UGGCGA-CACUU--CGA-U-U-A-C-U-C-UA-U---GGGAA-AUCCUACUGG-A-CC----U-AAGCCGUAAGAU-UUACUUAA-U---A-U-AU-UA-C-C--AC-C-U-CU-U-A-AUCCUAUGAC
NZ_PDBW01000001.1/1632866-1633513/1-648                                AUGCUUGU-AA-G-A-C--AGGGUGGU-GCAGUAU-UC-UAGU-CAGUA--CU-ACCG-G-U-U-C-UGAAGACGGGCCUAAA-AAUCCGUU-A-AA--G-GGCAC-A-U-C--GAUGAAGUUCCUUGUG-C-U-GGCUUGCU-ACGCCCA-----GUGGUGGGCUGGUGCU---GGGAGU----------------------------------------------------------------UA-AGG-UUU---A-GGGG-C-AACCCGCAAUGGCA----------------------------------------UGCGG-GC-A--U----UG-A-CCCCU-UUACCGUGGAG-AC-C--C--GA-C----C-UU-GU---GG-G---A-G--U----------aaaguacacugcaagcauaa------------------------------uaauuuugucaguguguaaac----------------------------------A-C--U---U-C---U--A--CG-AG----C-C-G-G--G----AG-A-GAACCUG-UU------U--U-GC-GAUACc--a------------------------------------------------------------------------------uuu--------------------------------------auugGU-GU-U-GU-G---GACAGA-GUAGCC-UGCCUUGA-GUGA-G-G--U--U-G--G--C--G---G--A--U-A-AU--G-G----UC------------------------A-G-G-U-G-U----A----U----A---G--G-U-AU------U--G--G-C-C-G--------------------------------------------------------------------------------------AU-A-C-A-U--A--U---A-C---A----C--U--A--U-----AG-------------CAGUUUGAAA-CCA-A-U-C--U-UGCAAAAGAG-G-C-UA-GGA-A-C-C---G-GA---UA--GA-----CUG--U---C--GGGGAAAGCCCCUAGACUG-UUCG-U-----U---A-----------------------------------------------------------------------------------------------------------------------------------------------------------------------a----------gcGA-GUUAUGC-UG-GG---GAUUGAAGUGUGGAC--U--AAGU------GGUAAUCAGGC-CC-CGCU--C---C-C-U-UU---AA----------------------------------------------------------------AGG-GGC-GGCUGA-AGGU-U-U-AA-A---GG-GAAACCGCUG-A-A--A-UGGCGA-CAU-U--CAG-U-A-C-C-U-U-CU-G---UGGAA-AUCAUGCCUG-A-CC----U-AAGCCGCAAAAU-UUACUCAG-C---A-U-AA-UG-C-C--AC-C-C-UG-U-A-UUAUAGCGUU
NZ_FNFL01000008.1/167660-168283/1-624                                  AAUAGCUU-UA-A-A-A--GGAAUGGU-GCAGUAU-UC-UAGU-CGGUC--C--UCCG-U-U-C-C-UGAAGGCGGGCCUAAA-AAUCCGCC-A-AA--G-GGCAC-A-U-C--GAUGAAGUUCCUUGUG-C-U-GGCUUGAG-GCGCCCA-----GCCUUGGGUCAGUGCU---GGGAGU----------------------------------------------------------------UA-AGG-UUG---C-AGGG-C-GAUCCACAAAGGCA----------------------------------------UGUGG-GC-G--A----GG-A-CCCUG-CUUCCGCGGAG-GC-C--C--AU-C----U-CU-GU---AG-C---G-G--A-G-GCu-a-------------------------------------------------------------------------agc----------------------cuaGU-A--G-C--C---G-C---U--A--UG-GA----A-U-G-G--G---gUA-U-GAACCUG-CG------C--A-AU-AGGGAa--a------------------------------------------------------------------------------gg----------------------------------------gaaUC-UC-U-AU-U---CGCAGC-GUAGCC-UGCCUUGA-GUGG-C-C--C--U-G--A-gG--G---G--A--U-A-AU--G-G----UA------------------U--A--A-G-C---G-G----A----A----G---G--A-A-AG------U--G--G-C-C-A--------------------------------------------------------------------------------------CU-U-U-C-U--U--U---C-C---C----G--C--U--U-U---UGc-----------uCCAUUUGAAA-UCA-G-U-G--C-UGCAAAAGAG-G-C-UA-GGG-A-A-C---G-GC---CA--AAg---aCUG--C---C--GAGGAAAUCUCCUAGACUG-UUCC-A-----A--uG------------------------------------------------------------------------------------------------------------------------------------------------------------------------------------GA-CAUUUAA-AA-GG---GAUUAUAGUGCGGAC--U--AAGU------GGUAAUCCAGU-CU-AGCU--A---U-U-G-GC---AA----------------------------------------------------------------CAA-AGC-UAAGGU-GGAU-U-U-AA-A---GG-GGAACCGCCA-G-A--A-UGGCAA-CAUUC---GG-U-A-U-C-C-A-UC-U---GGGAA-AACCUACUGG-A-CC----U-AAGCCGCAGUUU-UUACCUUU-U---A-A-AU-GA-C-C--AU-U-C-CU-G-A-CUACAUAUAU
NZ_JAHHXU010000005.1/74158-73535/1-624                                 UUCAAUUA-GA-A-U-A--GGAAUGGU-GCAGUAU-UC-UAGU-CAGUU--C--UCCG-U-A-C-C-UGAAGGCGGGCCUAAA-AAUUCGCC-A-AA--G-GGCAC-A-U-C--GAUGAAGUUCCUUGUG-C-A-GGCUUGAG-GCGCCCA-----GCCUUGGGUCUGUGCU---GGGAGU----------------------------------------------------------------UA-AGG-UUA---U-CGGG-C-GAUCCACAAAGGCA----------------------------------------UGUGG-GC-G--U----UG-A-CCCGA-UUUCCGCGGAG-GC-C--C--AU-C----U-CU-GU---AG-U---A-A--C-A-ACu-a-------------------------------------------------------------------------agc----------------------cuaGU-U--G-U--C---A-U---U--A--UG-GA----A-U-G-G--G---gUA-U-GAACCUG-CA------G--U-AU-ACGGUa--a------------------------------------------------------------------------------gg----------------------------------------gacAC-CU-A-AU-A---UGCAGC-GUAGCC-UGCCUUGA-GUGG-U-G-aC--U-G--A-gG--G---G--A--U-U-AG--A-G----UU------------------A--U--C-G-A-U-A-A----U----A----A---A--U-U-AG-----aU--G--G-C-C-A--------------------------------------------------------------------------------------CU-A-A-U-U--U--G---U-U---A----U--U--G--C-C---UU-------------CUCUAUGAAA-UCA-G-C-A--C-UGCAAAAGAG-G-C-UA-GGG-G-A-C---G-GU---UA--AGa---aCUG--U---U--GAGGAAAUCUCCUAGACUG-UUCA-U-----U---C------------------------------------------------------------------------------------------------------------------------------------------------------------------------------------GA-CGUUUAA-AA-GG---GAUUAUAGUGUGGAC--U--AAGU------GGUAAUCCAGU-CU-AGCU--C---U-U-G-GC---GA----------------------------------------------------------------CAA-AGC-UAAGAU-GGUU-U-U-AA-A---GG-GGAACCGCCC-A-U--G-UGGCAA-CAC-G--GGG-U-A-G-C-C-A-UC-U---GGGAA-AACCUACUGG-A-CC----U-AAGCCGCAGUUU-UUACCUUU-U---A-A-AU-GA-C-C--AU-U-C-CU-U-U-GUACAUAAUA
NZ_CP117677.1/2113009-2113608/1-600                                    AACAUUCU-GC---U-U--AGGGUGGU-GCAGUAU-UC-UAGU-CAGCU--UA-GUCC-A-U-U-C-UGAAGGCGGGGCUAAA-AAUCCGCC-A-AA--G-GGCAC-A-U-C--GAUGAAGUUCCUUGUG-C-U-GGCUCGCU-ACGCCCA-----GUAGUGGGUUGGUACU---GGGAGU----------------------------------------------------------------AA-GGG-GGA---U-GGGG-C-GAC-CGCAAUGGCA----------------------------------------UGCG--UA-A--U----CG-A-CCCUA-CCUCCGCGGAG-AC-C--C--UA-A----C-UU-GU---GG-A---A-U--C-C-U----------------------------------------------------------------------------------------------------------G-A--G-G--U---U-C---U--A--UG-AU----U-A-G-G--G----AU-U-AAACCUG-CA------U--C-GU-GGUUG----A---------------------------------------------------------------------------------------------------------------------------A-GC-U-GC-G---UGCAGU-GUAGCC-UGCCUUGA-GCGA-G-U--G--U-G--G--U--G---G--A--G-G-GU--A-G----AU------------------C--A--G-A-C-U-U-A----A----U----G---G--U-G-AA------G--G--G-C-C-C---------------------------------------------------------------------------------------U-C-A-C-U--A--U---U-A---A----G--U--U--A-U---UG-------------CUACAGGAAA-CCA-C-A-U--U-UGCAAAAGAG-G-C-UA-GGA-A-U-G---G-AU---GA--UG-----CUG--U---U--GAGGAAAACUCCUAGACUG-UUCC-A-----U--uG------------------------------------------------------------------------------------------------------------------------------------------------------------------------------------GA-GGCAAUU-GU-GG---GAUUGCAGUGUGGAC--U--AAGU------GGUAAUCCAGC-CC-CAUA--U---A-C-G-GC---AA----------------------------------------------------------------CGA-UAU-GGGUUU-UUGG-U-U-AA-A---GG-GAAACCGCCA-A-A--A-UGGCGA-CGUUU--UGG-C-C-C-A-A-A-AA-C---GGGAA-AUCCUGCUGG-A-CC----U-AAGCCGCAAACU-UAACCUCA-A---U-U-GC-UA-C-C--AC-C-C-UA-A-U-ACAUAAAAGG
NZ_LT839648.1/1258362-1258984/1-623                                    UAGACCUA-UA-U-A-A--GGAAUGGU-GCAGUAU-UC-UAGU-CAGUC--C--UCCU-A-U-C-U-UGAAGGCGGGCCUAAA-AAUCCGCU-A-AA--G-GGCAC-A-U-C--GAUGAAGUUCCUUGUG-U-U-GGCUUGAG-GCGCCCA-----GCCUUGGGUCAGUGCU---GGGAGU----------------------------------------------------------------UA-AGG-AUU---U-CGGG-C-GAUCCACAAAGGCA----------------------------------------UGUGG-GC-G--U----UG-A-CCCGA-UUUCCGCGGAG-GC-C--C--AU-C----U-CU-GU---GG-G---G-A--U-A-GCu-a-------------------------------------------------------------------------agc----------------------cuaGU-U--A-U--C---U-U---U--A--UG-GA----A-U-G-G--G---gUA-U-GAACCUG-CA------A--A-GU-UUGGUa--a------------------------------------------------------------------------------gg----------------------------------------gacAC-CU-U-AU-A---UGCAGC-GUAGCC-UGUCUUGA-GUGG-U-G--C--U-G--A-gG--G---G--A--U-U-AG--A-U----GA------------------U--C--A-G-C-A-C-U----A----G----A---U--U-U-AG-----aU--G--G-C-C-A--------------------------------------------------------------------------------------CU-G-G-A-U--C--U---A-G---U----G--C--U--A-A----U-------------GUCUAUGAAA-UCA-G-U-A--C-UGCAAAAGAG-A-C-UA-GGG-A-U-A---G-GU---UA--AAg---gCUG--U---G--GAGGAAAUCUCCUAGACUG-UUCA-U-----U--uU------------------------------------------------------------------------------------------------------------------------------------------------------------------------------------GA-CUUUUAA-AA-GG---GAUUAUAGUGCGGAC--U--AAGU------GGUAAUCUAGU-CU-AGCU--U---U-U-G-GC---GA----------------------------------------------------------------CAA-AGC-UAAGAU-GGAU-U-U-AA-A---AG-GGAACUGCCU-U-C--A-UGGCGA-CAU-G--GGG-U-A-U-C-U-A-UC-U---GGGAA-AACCUACUAG-A-CC----U-AAGCCGCAGUCU-UAACCUUU-U---A-A-AA-GA-C-C--AU-U-C-CA-U-U-UACAUAAUGU
NZ_CAKP01000138.1/11786-11191/1-596                                    AUUAUACU-AU-A-A-A--UAGGUGGC-GCAGUAU-UC-UAGU-CGGCU--A--GUCU-A-U-U-C-UGAAGGCGGGGCUAAA-AAUCCGCU-A-AA--G-GGCAC-A-U-C--GAUGAAGUUCCUUGUG-C-U-GGCUCGCU-ACGCCCA-----GUGGUGGGUUGGUGCU---GGGAGU----------------------------------------------------------------AA-GGG-GGA---U-GGGG-C-GAC-CGCAAUGGCA----------------------------------------UGCG--CA-A--U----CG-A-CCCUA-CCCCCGCGGAG-AC-C--C--UU-G----U-GC-GU---GG-G---G-------------AA--------------------------------------------------------------------------------------------------------------A---C-C---U--A--CG-GC----A-A-G-G--G----AU-U-AAACCUG-CA------A--A-GC-GGUGU----U--------------------------------------------------------------------------------------------------------------------------AA-GC-U-GC-G---UGCAGC-GUAGCC-UGCCUUGA-GCAA-G-A--A--U-G--G--U--G---G--A--G-G-AU--A-G----AU------------------C--A--G-A-U-C-C-A----U----A----U---U--C-A-UA------A--G--G-G-C-C--------------------------------------------------------------------------------------UA-A-G-A-A--U--A---U-G---G----A--U--U--A-U---CG-------------CUAUAGGAAA-CCA-U-U-U--U-UGCAAAAGAG-G-C-UA-GGA-A-U-A---G-AU---GA--UG-----CCG--U---C--GAGGAAAGCUCCUAGACUG-UUCG-U-----U--uU------------------------------------------------------------------------------------------------------------------------------------------------------------------------------------GA-GGCAGGA-UG-GG---GAUUGCAGUGUGGAC--U--AAGU------GGUAAUCUAGC-CU-CACA--U---U-C-G-GC---AA----------------------------------------------------------------CGG-UGU-GAAUUU-UCAG-U-U-AA-A---GG-GAAACCGCCU-A-G--G-CGGCGA-CGCCU--GGG-U-C-U-G-A-A-AA-U---GGGAA-AGCCUGCUAG-A-CC----U-AAGCCGCAAACU-UAACUCAU-C---C-U-GC-UG-C-C--AC-C-U-AA-A-U-UAAAUAAAGG
NZ_JHVC01000008.1/18519-17911/1-609                                    AUAAACUU-AA-G-G-A--AAGGUGGC-GCAGUAU-UC-UAGU-CAGGU--AA-GUAU-C-U-U-U-UGAAGGCGGGGCUAAA-AAUCCGUC-A-AA--G-GGCAU-A-U-C--GAUGAAGUUCCUUGUG-C-U-GGCUUAUG-ACGCCCA-----GUCAUGGGUUGGUGCU---GGGAGU-----------------------------------------------------------------A-AGG-AAG---A-UGGG-G-CAGCCGCAAUGGCA----------------------------------------UGCGA-CA-A--C----UG-A-CCCUA-CUUUCGUGGAG-AC-C--G--UU-A----U-CU-GU---GU-U---U-U--A-G-GUu-a-------------------------------------------------------------------------g-------------------------ucGC-C--U-A--U---U-G---C--A--CG-GA----A-A-U-G--G----AU-U-AAACCUG-UA------U--U-GU-GGUGU---aA--------------------------------------------------------------------------------------------------------------------------AA-GC-U-AU-G---UGCAGU-GUAGCC-UGCCUUGA-GUGA-U-A--U--A-G--G--G--A---G--A--G-G-UG--A-U----AA----------C-----A-----------C-C-U-U----U----A----A---A--A-U--U------U--G--G-C-C-A--------------------------------------------------------------------------------------AA-A-U-U-U--U--A---G-A---G----G--C--U--U-----UG-------------CUUACUGAAA-CCU-A-U-A--U-UGCAAAAGAG-G-C-UA-GAA-G-G-A---U-AC---CU--AA-----CUG--U---U--GAGGAAAUCUCCUAGACUG-UUCC-U-----Aa-aA------------------------------------------------------------------------------------------------------------------------------------------------------------------------------------GA-AAUAUUU-UG-AG---GAUUGCAGUGCGGAC--U--AAGU------GGCAAUCCAGU-CC-UACU--U---A-U-G-GU---GA----------------------------------------------------------------CAA-AGU-AGAUGG-AGUA-U-U-AA-A---GG-GAAACCGUCA-A-A--A-UGGCGA-CAUUU--UGG-U-U-A-U-U-C-UG-U---GGGAA-AUCCUACUGG-A-CC----U-AAGCCGCAAGUU-UUACUCAG-A---U-U-AU-UG-C-C--AC-U-U-UU-C-C-UUAUAUAUUA
NZ_AKIF01000076.1/7280-6655/1-626                                      AGAAUUUA-CG-C-A-A--GGGGUGGU-GCAGUAU-GC-UAGU-CGGCC--C--CCCA-C-U-U-C-UGAAGGCGGGCCUAAA-AAUCCGCC-A-AA--G-GGCAC-A-U-C--GAUGAAGUUUCUGGUG-U-U-GGCUUGGG-GCGCCCA-----GCCUUGGGUCGAUGCU---GGGAGU----------------------------------------------------------------UA-AGG-UUG---G-AGGG-C-GAUCCACAAUGGCA----------------------------------------UGUGG-GC-G--U----UG-A-CCCUG-CUUCCGUGGAG-GC-C--C--AU-U----C-UU-GU---GC-C---U-C--A-U-UA--a-U-----------------------------------------------------------------------cgc----------------------acuUA-A--U-G--A---G-G---U--A--UG-AA----A-U-G-G--G---gUA-U-GAACCUG-CA------U--G-AU-ACCGAg--g------------------------------------------------------------------------------a------------------------------------------auUC-GC-U-AU-C---UGCAGC-GUAGCC-UGCCUUGA-GUGG-U-G--U--C-U--A-gG--G---G--A--U-U-GC--A-A----UU----------C-----A-G--U--A-C-G-U-G-U----U----C----A---A--U-C-GU------U-aG--G-C-C-A--------------------------------------------------------------------------------------AC-G-A-U-U-----A---A-C---A----C--G--U--U-Aa-aCG-------------UUGCAUGAAA-UAG-A-U-G--C-UGCAAAAGAG-G-C-UA-GGG-A-G-U---G-GU---UA--AAg---gCUG--U---C--GAGGAAAACUCCUAGACUG-UUCC-G-----Uu-gC------------------------------------------------------------------------------------------------------------------------------------------------------------------------------------GA-CAUUUAA-GA-GG---GAUUAUAGUGUGGAC--U--AAGU------GGUAAUCCAGU-CU-AGCU--U---U-C-G-GA---GA----------------------------------------------------------------CGA-AGC-UAAGGU-CGUU-U-U-AA-A---GG-GGAACCGCCG-U-A--G-UGGCAA-CAC-A--CGG-U-A-A-C-G-G-CC-U---GGGAA-AACCUACUGG-A-CC----U-AAGCCGCAAUUU-UUACCUCU-U---A-A-AU-GA-C-C--AC-C-U-CU-U-U-AGUACAUAUG
NZ_UYZZ01000001.1/400899-401505/1-607                                  UAAUCUUA-UA-G-G-A--AUGGUGGC-GCAGUAU-UC-UAGU-CAGGU--AA-GUGU-C-U-U-C-UGAAGGCGGGGCUAAA-AAUCCGUC-A-AA--G-GGCAC-A-U-C--GAUGAAGUUCCUUGUG-C-U-GGCUUAUG-ACGCCCA-----GUCAUGGGUUGGUGCU---GGGAGU-----------------------------------------------------------------A-AGG-AAA---A-UGGG-G-CGGCCGCAAUGGCA----------------------------------------UGCGG-GA-A--C----UG-A-CCCUA-UUUCCGUGGAG-AC-C--A--UU-A----U-UU-GU---GU-U---U-U--A-G-GUu-a-------------------------------------------------------------------------g-------------------------ucGC-C--U-A--U---U-G---C--A--CG-AA----A-A-U-G--G----AU-U-AAACCUG-CA------U--U-GU-GGUAU---aA--------------------------------------------------------------------------------------------------------------------------AA-GC-U-AU-G---UGCAGU-GUAGCC-UGCCUUGA-GUGA-U-G--U--G-G--G--G--A---G--A--G-G-UA--A-U----AG----------C-----A-----------A-C-U-U----G----U----A---A--C-U-U-------U--G--G-C-C-A--------------------------------------------------------------------------------------AA-A-G-U-U--A--C---A-A---G----C--C--U--------AG-------------UGUGCUGAAA-CCU-A-U-A--U-UGCAAAAGAG-G-C-UA-AGG-G-G-A---U-AC---CU--AA-----CUG--U---C--GAGGAAAUCUCCUAGACUG-UUCU-C-----A--cC------------------------------------------------------------------------------------------------------------------------------------------------------------------------------------GA-AGUAUAU-UG-AG---GAUUGCAGUGCGGAC--U--AAGU------GGUAAUCCAGU-CC-UGUU--A---A-U-G-GC---GA----------------------------------------------------------------CAU-UAC-AGAUAG-AAUA-U-U-AA-A---GG-GAAACCGUCA-A-A--A-UGGCGA-CAUUU--UGA-U-U-A-U-U-C-UG-U---GGGAA-AUCCUACUGG-A-CC----U-AAGCCGCAAGGU-UUACUCGA-U---U-U-AC-UG-C-C--AC-C-U-UC-C-A-UUUAUAAUUG
NZ_LACO01000001.1/1579028-1578396/1-633                                AGUAAAAU-GG-G-A-U--AGGGUGAU-GCAGUAU-CC-UAGU-CAGAG--UG-GCUG-C-U-U-U-CGAAGGCGGGCCUAAA-AAUCCGCC-A-AA--G-GGCAC-A-C-C--GAUGAAGUUCCUGGUU-U-C-GGCUUCUG-ACGCCCA-----GUCAGGGGUUGAAGCU---GGGAGU-----------------------------------------------------------------A-AGG-GAU---A-AGGG-A-GUCCUGCAAUGGCA----------------------------------------UGCAG-GA-U--G----GA-A-CCCUU-UUCCCGCGGAG-GC-U--A--AC-G----C-AC-AG---GA-A---G-C--U-U-UU---UU---------------------------------------------------------------------------------------------------AA-U--U-G--C---U-U---U--U--UG-UG---cG-U-U-A--G----U--A-AAACCUA-CC------G--C-CA-GGUACa--u------------------------------------------------------------------------------cuaugau------------------------------gagcagauGU-GC-U-UG-G---GGUAGU-GUAGCC-UGCCUUGA-GCGA-A-A--U--A-G--A--C--G---G--A--U-G-GC--U-G----AAu--------uU-----C-U--G--G-C-U-C-U-U----C----U----A---A--A-A-AU------A-gG--G-C-C-C--------------------------------------------------------------------------------------GU-U-U-U-U--A--G---A-A---G----A--G--U--C-U---UG-------------AGGCCUGAAA-UCU-A-U-U--U-CGCAAAAGAG-G-C-UA-GAA-A-G-C---A-GG---CC--CU-----CUG--U---C--GAGGAAAGCUCCUAGGCUG-UGCC-G-----A---U-----------------------------------------------------------------------------------------------------------------------------------------------------------------------ucu-------ucgGC-UUUACGA-AG-GG---GAUUAAAGUGCGGAC--U--AAGU------GGCGAUCUGGU-UG-UGUG--C---U-G-G-GC---AA----------------------------------------------------------------CCG-CAC-ACCCAA-ACUU-U-U-AA-A---GG-GAAACCGCCU---C--C-UGGCGA-CGGG---AGG-U-A-A-G-U-U-UG-G---GGGAA-AUCCUACCAG-A-CC---uU-AAGCCGCAAAAU-UUACCCUU-C---G-U-AA-AA-U-C--AC-C-C-UA-U-C-CCAUAAAUUU
NZ_QRAB01000002.1/614795-615402/1-608                                  GUAUAUAU-AA-A-U-A--AAGGUGGU-GCAGUAU-UC-UAGU-CAGGU--AA-GUAU-A-U-C-U-UGAAGGCGGGGCUAAA-AAUCCGCU-A-AA--G-GGCAC-A-U-C--GAUGAAGCUUCUGGUG-C-U-GGCUUACG-ACGCCCA-----GUUGUGGGCUGGUGCU---GGGAGA-----------------------------------------------------------------A-AGA-AGG---C-UGGG-G-CAAUCACAAAGGCA----------------------------------------UGUGG-CA-A--C----UG-A-CCCUA-CCUUCGUGGAG-GC-C--A--UU-G----A-UU-GU---GU-A---U-A--G-G-GAgagA---------------------------------------------------------------------------------------------------uUC-C--C-U--A---U-G---G--A--CG-AC----A-A-U-G--G----AU-U-AAACCUG-CA------A--U-GU-GGCGA----G--------------------------------------------------------------------------------------------------------------------------AA-GC-U-AU-G---UGCAGU-GUAGCC-UGCCUUGA-GUGG-C-G--G--G-G--G--G--A---G--A--G-G-UU--A-A----GU----------U-----U-A---------A-A-U-C----U----A----A---A--G-G-UU------A--G--G-C-C-A--------------------------------------------------------------------------------------AA-C-C-U-U--U--A---G-G---C----U--A--U--------UG-------------CUUGCUGAAA-CCU-C-C-A--U-UGCAAAAGAG-G-C-UA-UAG-A-U-A---U-AC---CC--AA-----CUG--C---C--GAGGAAAUCUCCUAGACUG-UUCU-A-----U--aC------------------------------------------------------------------------------------------------------------------------------------------------------------------------------------GA-GGUAUAU-UG-GG---GAUUACAGUGCGGAC--U--AAGU------GGCAAUCCAGU-CC-UAUU--U---C-U-G-GU---GA----------------------------------------------------------------CAG-GGU-AGGUAA-AGCA-U-U-AA-A---GG-GAAACCGUCA-A-A--A-UGGCGA-CAUUU--UGA-U-U-G-U-U-U-UA-C---GGGAA-AUCCUACUGG-A-CC----U-AAGCCGCAAGGU-UUACUCAA-U---A-C-AC-UA-C-C--AC-C-U-UU-U-A-AAAUUACAUA
NZ_JADPGM010000001.1/34960-34357/1-604                                 UAUAUAAA-UA--------AAGGUGGU-GCAGUAU-UC-UAGU-CAGGU--AA-GUAU-A-A-C-U-UGAAGGCGGGGCUAAA-AAUCCGCU-A-AA--G-GGCAC-A-U-C--GAUGAAGCUUCUGGUG-C-U-GGCUUAUG-ACGCCCA-----GUUGUGGGCUGGUGCU---GGGAGA-----------------------------------------------------------------A-AGA-AGG---C-UGGG-G-CAACCACAAAGGCA----------------------------------------UGUGA-CA-A--U----UG-A-CCCUA-CCUUCGUGGAG-GC-C--A--UU-G----A-UU-GU---GU-G---U-A--G-G-GAgag-------------------------------------------------------------------------a--------------------------gUC-C--C-U--A---U-G---G--A--CG-AC----A-A-U-G--G----AU-U-AAACCUG-CA------A--U-GU-GGCGA----A---------------------------------------------------------------------------------------------------------------------------A-GC-U-AU-G---UGCAGU-GUAGCC-UGCCUUGA-GUGA-U-G--G--G-G--G--G--A---G--A--G-G-UU--A-A----GU----------U-----U-A---------A-A-U-C----U----A----A---A--A-G-UU------A--G--G-C-C-A--------------------------------------------------------------------------------------AA-C-U-U-U--U--A---G-A---C----U--A--U--------UG-------------CUUGCUGAAA-CCU-U-C-A--U-UGCAAAAGAG-G-C-UA-GAG-A-U-A---U-AC---CC--AA-----CUG--C---U--GAGGAAAUCUCCUAGACUG-UUCU-A-----U--aU------------------------------------------------------------------------------------------------------------------------------------------------------------------------------------GA-GGUAUAU-UG-GG---GAUUACAGUGCGGAC--U--AAGU------GGCAAUCCAGU-UC-UAUU--U---C-U-G-GU---GA----------------------------------------------------------------CAG-GGU-AGGUAA-AACA-U-U-AA-A---GG-GAAACCGUCA-A-A--A-UGGCGA-CAUUU--UGA-U-U-G-U-U-U-UA-C---GGGAA-AUCCUACUGG-A-CC----U-AAGCCGCAAGAU-UUACUCAA-U---A-U-AC-UA-C-C--AC-C-U-UA-U-A-AAUUUACAUA
NZ_JFGK01000729.1/165-771/1-607                                        GUAUAUAU-AG-A-U-A--AAGGUGGU-GCAGUAU-UC-UAGU-CAGGU--AA-GUAU-A-U-C-U-UGAAGGCGGGGCUAAA-AAUCCGCU-A-AA--G-GGCAC-A-U-C--GAUGAAGCUUCUGGUG-C-U-GGCUUACG-ACGCCCA-----GUUGUGGGCUGGUGCU---GGGAGA-----------------------------------------------------------------A-AGA-AGG---C-UGGG-G-CAAUCACAAAGGCA----------------------------------------UGUGG-CA-A--C----UG-A-CCCUA-CCUUCGUGGAG-GC-C--A--UU-G----A-UU-GU---GU-A---U-A--G-G-GAgagA---------------------------------------------------------------------------------------------------uUC-C--C-U--A---U-G---G--A--CG-AC----A-A-U-G--G----AU-U-AAACCUG-CA------A--U-GU-GGCGA----G--------------------------------------------------------------------------------------------------------------------------CA-GC-U-AU-G---UGCAGU-GUAGCC-UGCCUUGA-GUGG-U-G--G--G-G--G--G--A---G--A--G-G-UU--A-A----GU----------U-----U-A---------A-A-U-C----U----A----A---A--G-G-UU------A--G--G-C-C-A--------------------------------------------------------------------------------------AA-C-C-U-U--U--A---G-G---C----U--A--U--------UG-------------CUUGCUGAAA-CCU-C-C-A--U-UGCAAAAGAG-G-C-UA-GAG-A-U-A---U-AC---CA---A-----CUG--C---C--GAGGAAAUCUCCUAGACUG-UUCU-A-----U--aC------------------------------------------------------------------------------------------------------------------------------------------------------------------------------------GA-GGUAUAU-UG-GG---GAUUACAGUGCGGAC--U--AAGU------GGCAAUCCAGU-CC-UAUU--U---C-U-G-GU---GA----------------------------------------------------------------CAG-GGU-AGGUAA-AGCA-U-U-AA-A---GG-GAAACCGUCA-A-A--A-UGGCGA-CAUUU--UGA-U-U-G-U-U-U-UA-C---GGGAA-AUCCUACUGG-A-CC----U-AAGCCGCAAGGU-UUACUCAA-U---A-C-AC-UA-C-C--AC-C-U-UU-U-A-AAAUUACAUA
NZ_MRAD01000002.1/35179-34576/1-604                                    UAUAUAAA-UA--------AAGGUGGU-GCAGUAU-UC-UAGU-CAGGU--AA-GUAU-A-A-C-U-UGAAGGCGGGGCUAAA-AAUCCGCU-A-AA--G-GGCAC-A-U-C--GAUGAAGCUUCUGGUG-C-U-GGCUUAUG-ACGCCCA-----GUUGUGGGCUGGUGCU---GGGAGA-----------------------------------------------------------------A-AGA-AGG---C-UGGG-G-CAACCACAAAGGCA----------------------------------------UGUGA-CA-A--U----UG-A-CCCUA-CCUUCGUGGAG-GC-C--A--UU-G----A-UU-GU---GU-G---U-A--G-G-GAgag-------------------------------------------------------------------------a--------------------------gUC-C--C-U--A---U-G---G--A--CG-AC----A-A-U-G--G----AU-U-AAACCUG-CA------A--U-GU-GGCGA----A---------------------------------------------------------------------------------------------------------------------------A-GC-U-AU-G---UGCAGU-GUAGCC-UGCCUUGA-GUGA-U-G--G--G-G--G--G--A---G--A--G-G-UU--A-A----GU----------U-----U-A---------A-A-U-C----U----A----A---A--A-G-UU------A--G--G-C-C-A--------------------------------------------------------------------------------------AA-C-U-U-U--U--A---G-A---C----U--A--U--------UG-------------CUUGCUGAAA-CCU-U-C-A--U-UGCAAAAGAG-G-C-UA-GAG-A-U-A---U-AC---CC--AA-----CUG--C---U--GAGGAAAUCUCCUAGACUG-UUCU-A-----U--aU------------------------------------------------------------------------------------------------------------------------------------------------------------------------------------GA-GGUAUAU-UG-GG---GAUUACAGUGCGGAC--U--AAGU------GGCAAUCCAGU-UC-UAUU--U---C-U-G-GU---GA----------------------------------------------------------------CAG-GGU-AGGUAA-AACA-U-U-AA-A---GG-GAAACCGUCA-A-A--A-UGGUGA-CAUUU--UGA-U-U-G-U-U-U-UA-C---GGGAA-AUCCUACUGG-A-CC----U-AAGCCGCAAGAU-UUACUCAA-U---A-U-AC-UA-C-C--AC-C-U-UA-U-A-AAUUUACAUA
NZ_ALEF01000052.1/12040-12663/1-624                                    UUAUAAAG-AA-U-G-A--GGAAUGGU-GCAGUAU-UC-UAGU-CAGUC--C--UCCG-U-U-C-C-UGAAGGCGGGCCUAAA-AAUCCGCC-A-AA--G-GGCAC-A-U-C--GAUGAAGUUCCUUGUG-U-U-GGCUUGAG-GCGCCCA-----GCCUUGGGUCGAUGCU---GGGAGU----------------------------------------------------------------UA-AGG-UUU---U-CGGG-C-GAUCCACAAAGGCA----------------------------------------UGUGG-GC-G--U----UG-A-CCCGA-UUACCGCGGAG-GC-C--C--AU-C----U-CU-GU---CG-U---G-A--C-U-GCu-a-------------------------------------------------------------------------agc----------------------cuaGG-A--G-U--C---A-U---U--A--UG-GA----A-U-G-G--G---gUA-U-GAACCUG-CU------U--A-AU-UGGGUa--a------------------------------------------------------------------------------gg----------------------------------------gacAC-CU-U-GU-U---AGCAGC-GUAGCC-UGCCUUGA-GUGG-U-G-uC--U-G--A-gG--G---G--A--U-U-AG--A-G----UC------------------U--U--A-A-A-U-A-U----A----A----G---U--A-C-UG-----gU--G--G-C-C-A--------------------------------------------------------------------------------------CA-G-A-A-U--U--U---A-U---A----U--U--U--U-U---AU-------------CUCUAUGAAA-UCA-G-C-A--C-UGCAAAAGAG-G-C-UA-GGG-A-A-C---G-GC---UA--AAg---aCUG--U---A--GAGGAAAACUCCUAGACUG-UUCU-U---------G------------------------------------------------------------------------------------------------------------------------------------------------------------------------------------GA-CAUUUAA-AA-GG---GAUUAUAGUGUGGAC--U--AAGU------GGUAAUCCAGU-CU-AGCU--A---A-U-G-GU---GA----------------------------------------------------------------CAU-AGC-UAAGAU-GGGU-U-U-AA-A---GG-GAAACCUCCU-U-U-uA-UGGCAA-CAU-A--GGG-U-A-C-C-C-A-UC-U---GGGAA-AACCUACUGG-A-CC----U-AAGCCGCAGUUU-UUAUCUUU-U---A-A-AU-GA-C-C--AU-U-C-CU-U-C-UUACAUAAUA
NZ_KI543236.1/1486504-1485879/1-626                                    UAGAAGUA-CA-U-A-A--GGGAUGGU-GCAGUAU-UC-UAGU-CAGUC--C--UCCG-U-U-C-C-UGAAGGCGGGCCUAAA-AAUCCGCC-A-AA--G-GGCAU-A-U-C--GAUGAAGUUCCUUGUG-U-U-GGCUUGAG-GCGCCCA-----GCCUUGGGUCGAUGCU---GGGAGU----------------------------------------------------------------UA-AGG-UAG---C-GGGG-C-GAUCCACAAAGGCA----------------------------------------UGUGG-GC-G--U----UG-A-CCCUG-CUUCCGCGGAG-GC-C--C--AU-A----U-CU-GU---GA-U---G-G--U-U-UC--u-U-----------------------------------------------------------------------ag-----------------------ccgGA-A--A-C--C---A-U---G--A--UG-GA----A-U-G-G--G---gUA-U-GAACCUG-CU------U--C-AU-AUGGAg--g------------------------------------------------------------------------------a------------------------------------------auUC-UG-U-AU-G---AGCAGC-GUAGCC-UGCCUUGA-GUGG-U-C--U--U-G--A-gG--G---G--A--U-U-AU--G-G----AA----------U-----U-A--A--A-G-A-U-G-C----G----U----G---G--A-A-GGg----aU--G--G-C-C-A-------------------------------------------------------------------------------------cCU-U-U-U-C--A--U---G-G---A----U--U--U--U-U--uCG-------------CCAUAUGAAA-UCA-A-G-A--C-UGCAAAAGAG-G-C-UA-AGG-U-A-C---G-GU---CA--AAg---gCUG--U---U--GAGGAAAUCUCCUAGACUG-UUUG-C----cA---A------------------------------------------------------------------------------------------------------------------------------------------------------------------------------------GA-CACACAA-UA-GG---AAUUAUAGUGCGGAC--U--AAGU------GGUAAUCCAGU-CC-GGCU--U---C-C-G-GA---GA----------------------------------------------------------------CGG-AGU-CGAUCC-GGGU-U-U-AA-A---GG-GGAACCGCCA-G-A--A-UGGUGA-CAUUC---GG-U-A-U-C-U-G-GA-U---GGGAA-AACCUACUGG-A-CC----U-AAGCCGCAAUUU-UUACCUAU-U---G-G-GU-GA-C-C--AU-U-C-CU-U-U-UCUUACAUAU
NZ_JACWEZ010000004.1/148178-147555/1-624                               UUAUAAAU-AA-U-G-A--GGAAUGGU-GCAGUAU-UC-UAGU-CAGUC--C--UCCG-U-U-C-C-UGAAGGCGGGCCUAAA-AAUCCGCC-A-AA--G-GGCAC-A-U-C--GAUGAAGUUCCUUGUG-U-U-GGCUUGAG-GCGCCCA-----GCCUUGGGUCGAUGCU---GGGAGU----------------------------------------------------------------UA-AGG-UUU---U-CGGG-C-GAUCCACAAAGGCA----------------------------------------UGUGG-GC-G--U----UG-A-CCCGA-UUACCGCGGAG-GC-C--C--AU-C----U-CU-GU---CG-U---G-A--C-U-GCu-a-------------------------------------------------------------------------agc----------------------cuaGG-A--G-U--C---A-U---U--A--UG-GA----A-U-G-G--G---gUA-U-GAACCUG-CU------U--A-AU-UGGGUa--a------------------------------------------------------------------------------gg----------------------------------------gacAC-CU-U-GU-U---AGCAGC-GUAGCC-UGCCUUGA-GUGG-U-G-uC--U-G--A-gG--G---G--A--U-U-AG--A-G----UC------------------U--U--A-A-A-U-A-U----A----A----G---U--A-C-UG-----gU--G--G-C-C-A--------------------------------------------------------------------------------------CA-G-A-A-U--U--U---A-U---A----U--U--U--U-U---AU-------------CUCUAUGAAA-UCA-G-C-A--C-UGCAAAAGAG-G-C-UA-GGG-A-G-C---G-GC---UA--AAg---aCUG--U---A--GAGGAAAACUCCUAGACUG-CUCU-U---------G------------------------------------------------------------------------------------------------------------------------------------------------------------------------------------GA-CAUUUAA-AA-GG---GAUUAUAGUGUGGAC--U--AAGU------GGUAAUCCAGU-CU-AGCU--A---A-U-G-GU---GA----------------------------------------------------------------CAU-AGC-UAAGAU-GGGU-U-U-AA-A---GG-GGAACCUCCU-U-U-uA-UGGCAA-CAU-A--GGG-U-A-C-C-C-A-UC-U---GGGAA-AACCUACUGG-A-CC----U-AAGCCGCAGUUU-UUAUCUUU-U---A-A-AU-GA-C-C--AU-U-C-CU-U-C-UUACAUAAUA
NZ_BAZS01000002.1/231121-231744/1-624                                  UUAUAAAU-AA-U-G-A--GGAAUGGU-GCAGUAU-UC-UAGU-CAGUC--C--UCCG-U-U-C-C-UGAAGGCGGGCCUAAA-AAUCCGCC-A-AA--G-GGCAC-A-U-C--GAUGAAGUUCCUUGUG-U-U-GGCUUGAG-GCGCCCA-----GCCUUGGGUCGAUGCU---GGGAGU----------------------------------------------------------------UA-AGG-UUU---U-CGGG-C-GAUCCACAAAGGCA----------------------------------------UGUGG-GC-G--U----UG-A-CCCGA-UUACCGCGGAG-GC-C--C--AU-C----U-CU-GU---CG-U---G-A--C-U-GCu-a-------------------------------------------------------------------------agc----------------------cuaGG-A--G-U--C---A-U---U--A--UG-GA----A-U-G-G--G---gUA-U-GAACCUG-CU------U--A-AU-UGGGUa--a------------------------------------------------------------------------------gg----------------------------------------gacAC-CU-U-GU-U---AGCAGC-GUAGCC-UGCCUUGA-GUGG-U-G-uC--U-G--A-gG--G---G--A--U-U-AG--A-G----UC------------------U--U--A-A-A-U-A-U----A----A----G---U--A-C-UG-----gU--G--G-C-C-A--------------------------------------------------------------------------------------CA-G-A-A-U--U--U---A-U---A----U--U--U--U-U---AU-------------CUCUAUGAAA-UCA-G-C-A--C-UGCAAAAGAG-G-C-UA-GGG-A-G-C---G-GC---UA--AAg---aCUG--U---A--GAGGAAAACUCCUAGACUG-UUCU-U---------G------------------------------------------------------------------------------------------------------------------------------------------------------------------------------------GA-CAUUUAA-AA-GG---GAUUAUAGUGUGGAC--U--AAGU------GGUAAUCCAGU-CU-AGCU--A---A-U-G-GU---GA----------------------------------------------------------------CAU-AGC-UAAGAU-GGGU-U-U-AA-A---GG-GGAACCUCCU-U-U-uA-UGGCAA-CAU-A--GGG-U-A-C-C-C-A-UC-U---GGGAA-AACCUACUGG-A-CC----U-AAGCCGCAGUUU-UUAUCUUU-U---A-A-AU-GA-C-C--AU-U-C-CU-U-C-UUACAUAAUA
NZ_CP059066.1/2487916-2488530/1-615                                    GAUUUAUU-AA-U-G-G--UAGAUGGC-GCAGUAU-UC-UAGU-CAGUA--UU-AUAU-U-U-C-C-UGAAGGCGGGGCUAAA-AAUCCGUC-A-UA--G-GGCAC-A-U-C--GAUGAAGUUCCUGGUA-U-U-GGCUGCCA-ACGCCCA-----GUUGGGGGUCAGUGCU---GGGAGU----------------------------------------------------------------UA-AGG-AAG--aU-GGGG-C-GAUCUACAAAGGCA----------------------------------------UGUAG-GC-G--U----UG-A-CCCCG-CUUCCGUGGAG-AC-U--C--AG-A----C-AG-GU---UU-A---A-U----------------------------------------------------------------------------------------------------------------UA-U--A-C--A---G-G---A--A--CC-UU----C-U-G-A--G----G----AAACCUA-CA------U--U-CC-GGUAUu--g------------------------------------------------------------------------------cca--------------------------------------gaagAU-GC-U-GG-G---UGUAGC-GUAGCC-UGCCUUGA-GUGA-U-U--U--G-G--G-uG--G---G--A--U-A-AA--G-G----UU----------U-----U-A--A--A-C-C-U-C-A----A----G----A---U--U-C-AA------G--G--G-C-C-C--------------------------------------------------------------------------------------UU-G-A-A-G-----U---A-G---A----G--G--C--U-A---UG-------------CCUUUUGAAA-CCC-A-A-A--U-UGCAAAAGGG-G-C-UA-GGG-A-A-A---U-AU---UA--AU----aCUG--C---C--GAGGAAAACUCCUAGACUG-UUCU-Ua--ugA---A------------------------------------------------------------------------------------------------------------------------------------------------------------------------------------GA-GACAUAU-CG-GG---GAUUACAGUGCGGUC--U--GAGU------GGCAAUCUAGC-CC-UGUG--C---U-C-G-GA---AA----------------------------------------------------------------CGG-UAC-AGAAGC-AGUC-A-U-AA-A---GG-GAAACCGCCU-G-A--C-UGGCGA-CGGUC--GGG-U-G-A-C-U-G-CU-U---GGGAA-AUCCUGCUAG-A-CC----U-AAGCCGCAAAAU-UUACCUGA-U---A-U-GU-UG-C-C--AU-C-U-AC-C-U-CAAUAACGAC
NZ_CP042243.1/1476856-1477464/1-609                                    ACAGUUUG-CU-U-U-A--CGAGUGGC-GCAGUAU-UC-UAGU-CAGUU--CU-AUCA-U-U-U-C-UGAAGGCGGGGCUAAA-AAUCCGUC-A-AA--G-GGCAC-A-U-C--GAUGAAGUUCCUGGUA-U-C-GGCUGCUG-ACGCCCA-----GUUGGGGGUCGAUUCU---GGGAGU-----------------------------------------------------------------A-AGA-AGA--aG-GGGG-C-GAUCCACAAUGGCA----------------------------------------UGUGG-GC-G--A----UG-A-CCCUC-UCUUCGUGGAG-AC-C--U--AA-A----A-AA-AG----------A-A--U-A-AA---UU---------------------------------------------------------------------------------------------------UC-------------------U--A--UU-UU----U-U-A-G--G----A--U-AAACCUA-CA------A--U-GU-GAUGCa--u------------------------------------------------------------------------------uuac-------------------------------------uuuuGU-GU-U-AC-G---UGUAGC-GUAGCC-UGCCUUGA-GUGG-A-A--U--A-G--G--U--A---G--A--UaA-AU--A-G----GU----------------A-C--A--A-A-C-G-U-U----A----U----U---U--A-U-AU------G--G--G-C-C-C--------------------------------------------------------------------------------------AU-A-U-G-A--A--C---A-A---C----G--C--U--A-U---UG-------------CUAUUUGAAA-CCU-A-U-U--C-UGCAAAAGAG-G-C-UA-AGA-A-A-U---G-AU---GU--GA-----CUG--U---U--GAGGAAAACUCCUAGACUG-UUCG-U-----A---A------------------------------------------------------------------------------------------------------------------------------------------------------------------------------------GA-AGCAUGC-UG-AG---GAUUACAGUGCGGAC--U--AAGU------GGUAGUCUAGU-CA-UACU--U---U-U-G-GU---GA----------------------------------------------------------------CAA-AGU-AUAAAG-AGAU-U-U-AA-U---GG-GAAACCUCUG-A-U--U-UGGCGA-CAAAC--CAG-U-A-U-C-U-C-UU-U---GGGAA-AUCCUACUGG-A-CC----U-AAGCCGUAAAAU-UUACUCAG-C---A-U-GU-UG-C-C--AC-U-C-AA-A-A-UAUUAAAGGU
NZ_FUIH01000007.1/1458935-1458312/1-624                                AUAGUACC-AG-A-A-A--GGAAUGGU-GCAGUAU-UC-UAGU-CAGUC--C--UCCG-U-U-C-C-UCAAGGCGGGGCUAAA-AAUCCGCC-A-AA--G-GGCAC-A-U-C--GAUGAAGUUCCUUGUG-U-U-GGCUUGAG-GCGCCCA-----GCCUUGGGUCAGUGCU---GGGAGU----------------------------------------------------------------UA-AGG-UUU---U-CGGG-C-GAUCCACAAAGGCA----------------------------------------UGUGG-GC-G--U----UG-A-CCCGA-UUACCGCGGAG-GC-C--C--AU-C----U-CU-GU---GG-U---G-A--U-A-ACu-a-------------------------------------------------------------------------agc----------------------cuaGG-G--A-U--U---A-C---C--A--UG-GA----A-U-G-G--G---gUA-U-GAACCUG-UA------C--A-AC-GAGGUa--a------------------------------------------------------------------------------gg----------------------------------------gacAC-CU-U-GU-A---UACAGC-GUAGCC-UGCCUUGA-GUGG-U-G--C--U-G--A-gG--G---G--A--U-U-AG--A-G----UU----------U-----U-G--U--U-G-A-U-A-U----C----A----A---U--A-C-GG------A-aG--G-C-C-G--------------------------------------------------------------------------------------CC-G---G-U--U--G---A-U---A----U--U--U--G-U---AU-------------CUCUAUGAAA-UCA-G-C-A--C-UGCAAAAGAG-G-C-UA-GGG-A-G-C---G-GC---UA--AAg---aCUG--C---U--GAGGAAAUCUCCUAGACUG-UUCG-U-----U---G------------------------------------------------------------------------------------------------------------------------------------------------------------------------------------GA-CAUCUAA-AA-GG---GAUUAUAGUGCGGAC--U--AAGU------GGUAAUCCAGU-CC-GGCU--U---U-U-G-GC---AA----------------------------------------------------------------CAA-GGC-CGAGAU-GGAU-U-U-AA-A---GG-GGAACCGCCC-A-U--A-UGGCAA-CAU-A--GGG-U-A-A-U-C-A-UC-U---GGGAA-AACCAACUGG-A-CC----U-AUGCCGCAGUUU-UUACUUUU-U---A-G-AU-GA-C-C--AU-U-C-CU-U-U-AUACAUAUUU
NZ_CABKVK010000012.1/510143-510770/1-628                               AGAAUAAG-UA-A-A-U--GGGAUGGU-GCAGUAU-UC-UAGU-CAAUC--C--UCCG-U-U-U-C-UGAAGGCGGGCCUAAA-AAUCCGCC-A-AA--G-GGCAC-A-U-C--GAUGAAGUUCCUUGUG-U-U-GGCUUGAG-GCGCCCA-----GCCUUGGGUCGAUGCU---GGGAGU----------------------------------------------------------------UA-AGG-UUG---A-AGGG-C-GAUCCACAAAGGCA----------------------------------------UGUGG-GC-G--U----AG-A-CCCUU-CUUCCGCGGAG-GC-C--C--AU-C----U-CU-GU---AU-U---C-A--A-U-GC--u-U-----------------------------------------------------------------------agc----------------------caaGG-A--U-U--G---A-G---U--A--UG-GA----A-U-G-G--G---gUA-U-GAACCUA-CG------C--A-AU-AAGGAu--g------------------------------------------------------------------------------gg----------------------------------------gaaUU-CU-U-AU-U---CGUAGC-GUAGCC-UGCCUUGA-GUGG-U-A--C--G-A--A-gG--G---G--A--U-U-AU--A-G----GU----------A-----A-C--A--G-A-G-U-G-U----U----C----G---A--A-C-AUg----aU--G--G-C-C-A-------------------------------------------------------------------------------------cUU-G-C-U-U--G--A---A-C---A----U--G--U--U-U---UU-------------CUAUAUGAAA-UUC-G-U-A--C-UGCAAAAGAG-G-C-UA-GGA-A-A-C---G-GU---CA--AGg---gUUG--U---U--GAGGAAAUCUCCUAGACUG-UUCC-A-----U--gU------------------------------------------------------------------------------------------------------------------------------------------------------------------------------------GA-CAUUUAA-AA-GG---GAUUAUAGUGUGGAC--U--AAGU------GGUAAUCCAGU-CU-AGCG--A---U-G-G-GU---GA----------------------------------------------------------------CUG-CGC-UAAGUC-GGGU-U-U-AA-A---GG-GGAACCGCCA-G-A--A-UGGCAA-CAUUC---GG-U-A-U-C-U-G-AC-U---GGGAA-AACCUACUGG-A-CC----U-AAGCCGCAGUUU-UUACCUUU-U---A-A-AU-GA-C-C--AU-U-C-CA-U-U-CAUAAUACAU
NZ_PVXO01000036.1/82761-83367/1-607                                    AAAAUUUA-AU-A-A-A--AAGGUGGC-GCAGUAU-UC-UAGU-CAGGU--AA-GUAU-U-C-U-C-UGAAGGCGGGGCUAAA-AAUCCGCC-A-AA--G-GGCAU-A-U-C--GAUGAAGUUCUUUGUG-C-U-GGCUUAUG-ACGCCCA-----GUCAUGGGCUGGUGCU---GGGAGU-----------------------------------------------------------------A-AGG-AAG---A-UGGG-G-CGGCCGCAAUGGCA----------------------------------------UGCGA-CA-A--C----UG-A-CCCUA-CUUUCGUGGAG-AC-C--A--UU-G----U-UU-GU---GU-U---U-U--A-G-GUu-a-------------------------------------------------------------------------g-------------------------ucGC-C--U-A--U---U-G---C--A--CG-AA----A-A-U-G--G----AU-U-AAACCUG-UA------U--C-GU-GGUGU-------------------------------------------------------------------------------------------------------------------------------AA-GC-U-AU-G---UACAGU-GUAGCC-UGCCUUGA-GUGA-U-A--U--U-G--G--G--A---G--A--G-G-UA--A-U----AA------------------C--A--C-C-U-U--------U----U----G---G--A-C-UU------U--G--G-C-C-A--------------------------------------------------------------------------------------AA-A-G-U-U--U--A---G-----A----G--G--C--U-U---UG-------------CUUACUGAAA-CCU-A-U-A--U-UGCAAAAGAG-G-C-UA-GGG-G-G-G---U-AC---CU--AA-----CUG--C---U--GAGGAAAUCUCCUAGACUG-UUCC-A-----U--uG------------------------------------------------------------------------------------------------------------------------------------------------------------------------------------GA-AGUAUUU-UG-AG---GAUUGCAGUGCGGAC--U--AAGU------GGCAAUCCAGU-CC-UGCU--U---A-U-G-GU---AA----------------------------------------------------------------CAU-AGC-AGAUAG-GAUA-U-U-AA-A---GG-GAAACCGUCA-A-A--A-UGGCGA-CAUUU--UGG-U-U-A-U-U-C-UA-U---GGGAA-AUCCUACUGG-A-CC----U-AAGCCGCAAGUU-UUACUCAA-A---U-U-GC-UG-C-C--AC-U-U-UU-U-U-CUAUACAUAU
NC_014377.1/1274178-1273562/2-616                                      UUUACGGA--G-A-A-A--CAGGUGGU-GCAGUAU-UC-UAGU-CGAAA--UC-CUCU-U-C-U-C-UGAAGACGGGGCUAAA-AAUCCGUC-A-A---G-GGCAC-A-U-C--GAUGAAGUUCCUUGUG-C-U-GGCUGCCG-ACGCCCA-----GUCGGGGGUUGGUGCA---GGGAGU-----------------------------------------------------------------A-AGG-GAG---U-GGGG-C-AACCUGCAAAGGCA----------------------------------------UGCAG-GC-A--C-----G-A-CCCUA-CUCCCGUGGAG-AC-C--C--AA-G----U-GC-GU---GA-U---G-G--A-A-GGu-c-------------------------------------------------------------------------ac------------------------ggCC-U--U-C--C---G-U---U--A--CG-GC----U-U-G-G--G---gGG-U-GAACCUG-CA---------U-CC-GAUACa--a------------------------------------------------------------------------------a------------------------------------------ccGU-GU-U-GG-G---UGCAGU-GUAGCC-UGCCUUGA-GCGG-A-A--A--G-G--G--U--G---G--A--A-A-AA--G-G----CA------------------U--A--A-G-G-C-U-G----C----A----U---U--U-A-AA-----cU--G--G-C-C-A--------------------------------------------------------------------------------------UU-U-A-A-A--U--G---C-A---G----C--U--A--A-A---UA-------------CCUUU-GAAA-CCU-U-U-U--C-UGCAAAAGAG-G-C-UA-GGA-G-A-A---G-GU--gGA--UU-----UCG--G---U--GAGGAAAACUCCUAGACUG-UUCC-Gc---aA---G------------------------------------------------------------------------------------------------------------------------------------------------------------------------------------GA-AGUGAAC-UG-AG---GAUUACAGUGCGGUC--U--AAGU------GGCAAUCCAGC-CC-UGCU--C---A-U-G-GC---AA----------------------------------------------------------------CAU-GGC-AGAGAG-GGGC-U-U-AA-A---GG-GGAACCGCCC-U-U-gC-CGGCGA-CGG-A--GGG-U-G-C-U-C-C-UC-U---GGGAA-AUCCUGCUGG-A-CC----U-AAGCCGCAAAAU-UUACUCAG-U---U-C-AC-UG-C-C--AC-C-U-GU-U-U-CGUUCGUUAU
NZ_JAFBDW010000001.1/109957-110556/1-600                               AAACUCAU-GC--------GUGGUGGU-GCAGUAU-UC-UAGU-CAGCC--CG-GCCA-A-U-U-U-UGAAGACGGGCCUAAA-AAUCCGUC-A-A---G-GGCAC-A-U-C--GAUGAAGUUCCUGGUG-C-U-GGCUCGCG-ACGCCCA-----GUCGUGGGUUGGUGCU---GGGAGU----------------------------------------------------------------UA-AGG-AAG---A-UGGG-C-GACCCGCAAAGGCA----------------------------------------UGCGG-GC-G--U----UG-A-CCCAU-CUUCCGCGGAG-AC-C--C--AA-G----C-UG-GU---GG-C---A-G--C-C-GU----U------------------------------------------------------------------------------------------------------A--C-A--U---G-C---U--A--CU-AC----U-U-G-G--G----CU-U-GAACCUG-CA------U--C-GC-GGCGA----A--------------------------------------------------------------------------------------------------------------------------GA-GC-U-GU-G---UGCAGC-GUAGCC-CGCCUUGA-GUGG-C-A--U--G-G--G--U--G---G--A--U-U-AC--A-G----GU------------------C--A--G-G-U-U-U-C----U----G----C---A--C-A-AA------G-gG--G-C-C-C--------------------------------------------------------------------------------------AU-U-G-U-G--C--G---G-G---G----G--C--U--A-U---UG-------------CUGUAUGAAA-CCC-A-U-G--C-UGCAAAAGAG-G-C-UA-GAA-A-U-U---G-GC---UG--UG----gCUG--U---C--GGGGAAAGCCCCUAGACUG-CU---A-----U---A-------------------------------------------------------------------------------------------------------------------------------------------------------------------------------------G-GGUGCGC-UG-GG---GAUUACAGUGUGGUC--U--AAGU------GGUGAUCCAGU-UU-UACC--G---A-U-G-GC---GA----------------------------------------------------------------CAC-GGU-AAGGUG-GGGU-U-U-AA-A---GG-GAAACCGCUU-C-U--U-CGGCGA-CGG-G--AAG-U-A-C-C-C-C-GC-C---GGGAA-AUCCUACUGG-A-CC---uU-AAGCCGCAAAGU-CUACCCAG-C---G-C-AU-CA-C-C--AC-C-A-CG-G-U-GCAUAACAUG
NZ_BJXW01000012.1/145546-146170/1-623                                  AUACAUAU-AA-A-A-A--GGGAUGGU-GCAGUAU-UC-UAGU-CAGUC--C--UCUA-U-U-C-C-UGAAGGCGGGGCUAAA-AAUUCGCC-A-AA--G-GGCAU-A-U-C--GAUGAAGUUUCUUGUG-U-U-GGCUUGAG-GCGCCCA-----GCCUUGGGUCAAUGCU---GGAAGU----------------------------------------------------------------UA-AGG-UUU---U-UGGG-C-GAUCCACAAAGGCA----------------------------------------UGUGG-GC-G--U----UG-A-CCCAA-UUACCGUGGAG-GC-C--C--AU-C----U-CU-GU---GA-G---A-G--U-A-ACuga-------------------------------------------------------------------------gc-----------------------caaGU-U--A-C--U---U-U---U--A--UG-GA----A-U-G-G--G---gUA-U-GAACCUG-CA---------U-AA-AGAGUg--a------------------------------------------------------------------------------ggg---------------------------------------gaaGC-UU-U-AC-A---UGCAGC-GUAGCC-UGCCUUGA-GUGG-U-G-gU--U-G--A-gG--G---G--A--U-U-AG--A-G----UU----------A----cG-G--U--U-A-A-U-U-A----U----U----A---A--U-U-AG------C--G--G-C-C-A--------------------------------------------------------------------------------------CU-G-A-U-U--A--A---U-A---A----U--U--A--A-U------------------UUCUAUGAAA-UCA-A-C-A--C-UGCAAAAGAG-G-C-UA-GGG-A-A-U---A-GC---UA--AAg---aCUG--U---U--GAGGAAAUCUCCUAGACUG-UUCU-A-----A---U------------------------------------------------------------------------------------------------------------------------------------------------------------------------------------GA-CAUUUAA-AU-GG---GAUUAUAGUAUGGAC--U--AAGU------GGUAAUCCAGU-CU-AGCA--C---C-U-G-GC---GA----------------------------------------------------------------CAG-UGC-UAAGAU-GAAU-U-U-AA-A---GG-GGAACCGCCU-U-U--A-UGGCAA-CAU-A--GGG-U-A-U-U-C-A-UC-U---GGGAA-AACCUACUGG-A-CC----U-AAGCCAUAGUUU-UUACCAUU-U---A-A-AU-GA-C-C--AU-U-C-CU-U-U--CGUACAUAA
NZ_JAASRY010000004.1/46356-45729/1-628                                 AUUAAGUA-CA-U-A-A--GGGAUGGU-GCAGUAU-UC-UAGU-CAGCC--C--UCCG-U-U-C-C-UGAAGGCGGGCCUAAA-AAUCCGCC-A-AA--G-GGCAU-A-U-C--GAUGAAGUUCCUUGUG-U-U-GGCUUGAG-GCGCCCA-----GCCUUGGGUCGAUGCU---GGGAGU----------------------------------------------------------------UA-AGG-UAG---U-GGGG-C-GAUCCACAAAGGCA----------------------------------------UGUGG-GC-G--U----UG-A-CCCCG-CUUCCGCGGAG-GC-C--C--AU-A----U-CU-GU---GG-U---G-G--U-U-UC--u-U-----------------------------------------------------------------------ag-----------------------ccgGA-A--A-C--C---A-C---G--A--UG-GA----A-U-G-G--G---gUA-U-GAACCUG-CU------U--C-AU-AUGGAg--g------------------------------------------------------------------------------a------------------------------------------auUC-UG-U-AU-G---AGCAGC-GUAGCC-UGCCUUGA-GUGG-A-C--U--U-G--A-gG--G---G--A--U-U-AU--G-G----AA----------U-----U-A--A--A-G-A-U-G-Ca--uU----A----A---A--A-U-GG-----aU--G--G-C-C-A--------------------------------------------------------------------------------------CC-A-U-U-U--U--A--uG-C---A----G--C--C--U-Uu-uCG-------------CCAUAUGAAA-UCA-A-G-C--C-UGCAAAAGAG-G-C-UA-AGG-A-A-C---G-GU---CA--AAg---gCUG--U---U--GAGGAAAUCUCCUAGACUG-UUUG-C----cA---A------------------------------------------------------------------------------------------------------------------------------------------------------------------------------------GA-CACACAA-UA-GG---AAUUAUAGUGCGGAC--U--AAGU------GGUAAUCCAGU-CC-GACU--U---U-C-G-GA---GA----------------------------------------------------------------CGG-AGU-CGAUCC-GGGU-U-U-AA-A---GG-GGAACCGCCA-G-A--A-UGGUGA-CAUUC---GG-C-A-C-C-U-G-GA-U---GGGAA-AACCUACUGG-A-CC----U-AAGCUGCAAUUU-UUACCUAU-U---G-G-GU-GA-C-C--AU-U-C-CU-U-U-UCUUACAUAA
NZ_FQVW01000001.1/419691-419065/2-626                                  AAAUGUAU-AA---A-A--GGAAUGGU-GCAGUAU-UC-UAGU-CAGCC--C--UCCG-U-U-C-C-UGAAGGCGGGCCUAAA-AAUCCGCC-A-AA--G-GGCAC-A-U-C--GAUGAAGUUCCUUGUG-U-C-GGCUUGAG-GCGCCCA-----GCCUUGGGUCGGUGCU---GGGAGU----------------------------------------------------------------UA-AGG-UUU---U-CGGG-C-GAUCCACAAAGGCA----------------------------------------UGUGG-GC-G--U----UG-A-CCCGA-UUUCCGCGGAG-GC-C--C--AU-C----U-CU-GU---GG-U---G-A--C-G-ACu-a-------------------------------------------------------------------------agc----------------------cuaGG-A--G-U--C---U-C---U--A--UG-GA----A-U-G-G--G---gUA-U-GAACCUG-CAug-aagU--G-G-------u--u------------------------------------------------------------------------------agg---------------------------------------gacAC-CU-A-AC-G---UGCAGC-GUAGCC-UGCCUUGA-GUGG-U-G--U--U-G--A-gG--G---G--A--U-U-AG--A-G----UA----------------G-U--G--A-A-U-A-A-C----U----A----U---A--C-U-AG-----gU--G--G-C-C-A--------------------------------------------------------------------------------------CU-A-G-C-A--U--A---G-U---U----A--U--U--U-G---AU-------------CUCUAUGAAA-UCA-U-C-A--C-UGCAAAAGAG-G-C-UA-GGG-A-A-C---G-GU---UA--AAg---gCUG--U---U--GAGGAAAUCUCCUAGACUG-UUCU-U-----U--uG------------------------------------------------------------------------------------------------------------------------------------------------------------------------------------GA-CAUUUAA-AU-GG---GAUUAUAGUGUGGAC--U--AAGU------GGUAAUCCAGU-CU-AGCU--U---U-C-G-GU---GA----------------------------------------------------------------CGG-AGC-UAAGGU-GGGU-U-U-AA-A---GG-GGAACCGCCU-U-U-cA-UGGCAA-CAU-G--GGG-U-A-C-C-C-A-UU-U---GGGAA-AACCUACUGG-A-CC----U-AAGCCACAGUUU-UUACCAUU-U---A-A-AU-GG-C-C--AU-U-C-CU-U-A-UUAUACAUAA
NZ_JAFFJA010000059.1/20611-19991/3-619                                 CUUCAACA-AG-A-A-A--CAGGUGGU-ACAGUAU-UC-UAGU-CAAAA--U--CGCU-C-C-U-C-CGAAGGCGGGGCUAAA-AAUCCGUC-A-AA--G-GGCAC-A-U-C--GAUGAAGUUCCUAGUG-C-U-GGCCUCUG-ACGCCCA-----GUCGGGGGCUGGUACU---GGGAGU-----------------------------------------------------------------A-AGG-AAG--aU-GGGG-C-AAUCUACAAAGGCA----------------------------------------UGUAG-GU-G--U----UG-A-CCCUA-CUUCCGCGGAG-AC-C--U--AA-G----U-UU-GU---GG-C---C-U--G-A-UAgga-------------------------------------------------------------------------cu------------------------ccUU-G--A-A--G---G-C---U--A--UG-GC----U-U-A-G--G---gUG-U-GAACCUG-CA---------U-UC-GAUUA----A--------------------------------------------------------------------------------------------------------------------------AA-GU-U-GG-G---UGCAGU-GUAGCC-UGCCUUGA-GUGA-A-A--U--G-G--G-cG--G---A--A--A-A-AG--G-U----UU----------A-----U-C--G--A-U-U-A-A-U----U----U----G---U--A-A-UU------U--G--G-C-C-A--------------------------------------------------------------------------------------AA-U-U-A-C--A--A---A-U---U----A--A--U--U-U--uUU-------------GCCUUUGAAA-UCC-A-U-U--U-UGCAAAAGAG-G-C-UA-GGA-G-G-A---G-AG---GG--GU----uUUG--G---U--GAGGAAAUCUCCUAGACUG-UCCA-U-----U---U-----------------------------------------------------------------------------------------------------------------------------------------------------------------------u-----------gGG-GAUGGGU-AG-GG---GAUUACAGUGUGGAC--U--AAGU------GGUAAUCUAGC-CC-UGUU--A---U-U-G-GC---GA----------------------------------------------------------------CAU-AAC-AGUAGC-GGAA-U-U-AA-A---GG-GGAACCGUCU-G-U--U-CGGCAA-CGAAU--AGA-U-G-U-C-U-G-CU-A---GGGAA-AUCCUGCUAG-A-CC----U-AAGCCACAAAAU-UAACCCUA-U---C-C-AU-UA-C-C--AC-C-U-GU-U----UGGUUGAAA
NZ_FUHR01000007.1/347784-348407/1-624                                  UUAUAAAG-AA-U-G-A--GGAAUGGU-GCAGUAU-UC-UAGU-CAGUC--C--UCCG-U-U-C-C-UGAAGGCGGGCCUAAA-AAUCCGCC-A-AA--G-GGCAC-A-U-C--GAUGAAGUUCCUUGUG-U-U-GGCUUGAG-GCGCCCA-----GCCUUGGGUCGAUGCU---GGGAGU----------------------------------------------------------------UA-AGG-UUU---U-CGGG-C-GAUCCACAAAGGCA----------------------------------------UGUGG-GC-G--U----UG-A-CCCGA-UUACCGCGGAG-GC-C--C--AU-C----U-CU-GU---CG-U---G-A--C-U-GCu-a-------------------------------------------------------------------------agc----------------------cuaGG-A--G-U--C---A-U---U--A--UG-GA----A-U-G-G--G---gUA-U-GAACCUG-CU------U--A-AU-UGGGUa--a------------------------------------------------------------------------------gg----------------------------------------gacAC-CU-U-GU-U---AGCAGC-GUAGCC-UGCCUUGA-GUGG-U-G-uC--U-G--A-gG--G---G--A--U-U-AG--A-G----UC------------------U--U--A-A-A-U-A-U----A----A----G---U--A-C-UG-----gU--G--G-C-C-A--------------------------------------------------------------------------------------CA-G-A-A-U--U--U---A-U---A----U--U--U--U-U---AU-------------CUCUAUGAAA-UCA-G-C-A--C-UGCAAAAGAG-G-C-UA-GGG-A-A-C---G-GC---UA--AAg---aCUG--U---A--GAGGAAAACUCCUAGACUG-UUCU-U---------G------------------------------------------------------------------------------------------------------------------------------------------------------------------------------------GA-CAUUUAA-AA-GG---GAUUAUAGUGUGGAC--U--AAGU------GGUAAUCCAGU-CU-AGCU--A---A-U-G-GU---GA----------------------------------------------------------------CAU-AGC-UAAGAU-GGGU-U-U-AA-A---GG-GGAACCUCCU-U-U-uA-UGGCAA-CAU-A--GGG-U-A-C-C-C-A-UC-U---GGGAA-AACCUACUGG-A-CC----U-AAGCCGCAGUUU-UUAUCUUU-U---A-A-AU-GA-C-C--AU-U-C-CU-U-C-UUACAUAAUA
NZ_QMAQ01000043.1/13029-13639/1-611                                    UUUCUAAU-AG-G-A-A--AAGGUGGC-ACAGUAU-UC-UAGU-CAGGU--AA-GUAU-U-U-C-U-UGAAGGCGGGGCUAAA-AAUCCGCC-A-AA--G-GGCAU-A-U-C--GAUGAAGCUUCUGGUG-C-U-GGCUUAUG-ACGCCCA-----GUUAUGGGCUGGUGCU---GGGAGU-----------------------------------------------------------------A-AGA-AGG--aU-GGGG-C-GGC-CGCAAUGGCA----------------------------------------UGCG--CA-A--C----UG-A-CCCUA-CCUUCAUGGAG-AC-C--A--UU-A----A-UU-GU---GU-U---U-U--A-G-GUu-a-------------------------------------------------------------------------g-------------------------ucGC-C--U-A--U---U-G---U--A--CG-AU----A-A-U-G--G----AU-U-AAACCUG-UA------U--U-GU-GGUUA----A--------------------------------------------------------------------------------------------------------------------------AA-GC-U-AU-G---UGCAGU-GUAGCC-UGCCUUGA-GUGA-U-G--U--A-G--G--G--A---G--A--G-G-UA--A-U----AU----------C-----A-------------A-C-U----U----U----A---A--C-C-UU------U--G--G-C-C-A--------------------------------------------------------------------------------------AA-G-G-U-U--A--A---A-G---C----U--C--U--------UG-------------GUUACUGAAA-CCU-A-C-A--U-UGCAAAAGAG-G-C-UA-GAG-A-U-A---U-AC---CU--AA-----CUG--U---C--GAGGAAAUCUCCUAGACUG-UUCC-Au--uu----------------------------------------------------------------------------------------------------------------------------------------------------------------------------ug--------uauGA-AGUGAAU-UA-AG---GAUUAUAGUGCGGAC--U--AAGU------GGUAAUCCAGU-CC-UACU--U--aU-U-G-GU---AA----------------------------------------------------------------CAA-AGU-AGAUAG-GGUA-U-U-AA-A---GG-GAAACCGUCA-A-A--A-UGGCGA-CAUUU--UGG-U-U-A-C-U-C-UA-U---GGGAA-AGCCUACUGG-A-CC----U-AAGCCGUAAGGU-UUACUUAA-U---U-U-AC-UG-C-C--AC-U-U-UU-U-U-CUGGAAAAUU
NZ_CABDWS010000018.1/34008-34617/1-610                                 AUAAUUAU-UC-U-G-C--GAGGUGGU-GCAGUAU-UC-UAGU-CGGGU--AA-GUGU-U-U-U-U-UGAAGACGGGGCUAAA-AAUCCGUU-A-AA--G-GGCAC-A-U-C--GAUGAAGUUCCUGGUG-C-U-GGCUUAUG-ACGCCCA-----GUUAUGGGUUGGUGCU---GGGAGU-----------------------------------------------------------------A-AGG-GGG---A-UGGG-G-CAAUCGCAAUGGCA----------------------------------------UGCGA--C-A--C----UG-A-CCCUA-CCUUCGUGGAG-AC-C--A--CU-G----C-UU-GU---GG-G---U-U--A-A-GCu-a-------------------------------------------------------------------------g-------------------------ucGC-C--U-A--A---U-C---U--A--CG-AC----A-G-U-G--G----AU-U-AAACCUG-CA------U--U-GU-GGUAA---aA--------------------------------------------------------------------------------------------------------------------------AA-GC-U-AU-G---UGCAGC-GUAGCC-UGCCUUGAaGUGG-U-G--U--A-G--G--G--A---G--A--G-G-UG--U-G----AA----------C-----A---------A-G-U-U-A----A----A----U---G--A-C-UU------U--G--G-C-C-G--------------------------------------------------------------------------------------AA-G-G-C-A--U--U---U-A---A----C--C--A--U-----UG-------------CAUGCUGAAA-CCU-A-U-G--C-UGCAAAAGAG-G-C-UA-GAG-A-A-A---C-AC---CU--AA-----CUG--U---C--GAGGAAAACUCCUAGACUG-UUCC-A----uA---A------------------------------------------------------------------------------------------------------------------------------------------------------------------------------------GA-GAUAUAU-UA-GG---GAUUAAAGUACGGAC--U--AAGU------GGUAAUCCAGU-CC-UAUU--U---C-U-G-GU---AA----------------------------------------------------------------CAA-AAU-AGAUAG-UCUA-U-U-AA-A---GG-GAAACCGUCA-A-A--G-UGGCGA-CACUU--AGA-U-U-A-G-A-C-UA-U---GGGAA-AUCCUACUGG-A-CC----U-AAGCCGUAAGAU-UUACUUAA-U---A-U-AU-CA-C-C--AC-C-U-CU-U-A-AUCUUAUAAU
NZ_QMBB01000018.1/139707-139097/1-611                                  UUUCUAAU-AG-G-A-A--AAGGUGGC-ACAGUAU-UC-UAGU-CAGGU--AA-GUAU-U-U-C-U-UGAAGGCGGGGCUAAA-AAUCCGCC-A-AA--G-GGCAU-A-U-C--GAUGAAGCUUCUGGUG-C-U-GGCUUAUG-ACGCCCA-----GUUAUGGGCUGGUGCU---GGGAGU-----------------------------------------------------------------A-AGA-AGG--aU-GGGG-C-GGC-CGCAAUGGCA----------------------------------------UGCG--CA-A--C----UG-A-CCCUA-CCUUCAUGGAG-AC-C--A--UU-A----A-UU-GU---GU-U---U-U--A-G-GUu-a-------------------------------------------------------------------------g-------------------------ucGC-C--U-A--U---U-G---U--A--CG-AU----A-A-U-G--G----AU-U-AAACCUG-UA------U--U-GU-GGUUA----A--------------------------------------------------------------------------------------------------------------------------AA-GC-U-AU-G---UGCAGU-GUAGCC-UGCCUUGA-GUGA-U-G--U--A-G--G--G--A---G--A--G-G-UA--A-U----AU----------C-----A-------------A-C-U----U----U----A---A--C-C-UU------U--G--G-C-C-A--------------------------------------------------------------------------------------AA-G-G-U-U--A--A---A-G---C----U--C--U--------UG-------------GUUACUGAAA-CCU-A-C-A--U-UGCAAAAGAG-G-C-UA-GAG-A-U-A---U-AC---CU--AA-----CUG--U---C--GAGGAAAUCUCCUAGACUG-UUCC-Au--uu----------------------------------------------------------------------------------------------------------------------------------------------------------------------------ug--------uauGA-AGUGAAU-UA-AG---GAUUAUAGUGCGGAC--U--AAGU------GGUAAUCCAGU-CC-UACU--U--aU-U-G-GU---AA----------------------------------------------------------------CAA-AGU-AGAUAG-GGUA-U-U-AA-A---GG-GAAACCGUCA-A-A--A-UGGCGA-CAUUU--UGG-U-U-A-C-U-C-UA-U---GGGAA-AGCCUACUGG-A-CC----U-AAGCCGUAAGGU-UUACUUAA-U---U-U-AC-UG-C-C--AC-U-U-UU-U-U-CUGGGAAAUU
NZ_LVHY01000047.1/92146-92751/1-606                                    UAGAAAAC-AU-G-A-U--GGAGUGGU-GCAGUAU-UC-UAGU-CAGCC--C--UCCG-G-U-U-C-UGAAGGCGGGCCUAAA-AAUCCGCU-A-AA--G-GGCAC-A-U-C--GAUGAAGUUCCUGGUG-U-U-GGCUUGAG-GCGCCCA-----GCCUUGGGUUGAUGCU---GGGGGU----------------------------------------------------------------UA-AGG-UUA---G-AGGG-C-GAUCCACAAUGGCA----------------------------------------UGUGG-GC-G--U----UG-A-CCCUC-UUUCCGCGGAG-GC-C--C--AU-U----U-UA----------------------UG---UG---------------------------------------------------------------------------------------------------CA----------------------------AA----A-U-G-G--G----UA-U-GAACCUG-UC------U-aC-GC-GCUUCa--u------------------------------------------------------------------------------agug-------------------------------------caauGA-GG-C-GC-G---GACAGC-GUAGCC-UGCCUUGA-GUGG-A-G-gC--C-G--A-gG--G---G--A--U-U-AU--G-G----AA----------A-------C--A--A-G-G-A-A-C----U----U----U---U--U-C-AU-----aU--G--G-C-C-A--------------------------------------------------------------------------------------AU-G-A-A-A--G--A---G-U---U----U--C--U--U-Au-gUG-------------ACAUAUGAAA-UCG-G-C-U--C-UGCAAAAGAG-G-C-UA-GGA-A-C-C---G-GC---UA--AAg---gCUG--U---U-uGAGGAAAACUCCUAGACUG-UUCA-C-----A---U------------------------------------------------------------------------------------------------------------------------------------------------------------------------------------GA-CAUAUAU-AG-AG---GAUUGUAGUACGGAC--U--AAGU------GGCAAUCCAGU-CU-AGCG--U---U-U-G-GC---GA----------------------------------------------------------------CAG-CGC-UAAGUC-AGGU-U-U-AA-A---GG-GAAACCGCCG-G-G--G-CGGCAA-CGC-C--UGG-U-A-C-U-U-G-AC-U---GGGAA-AACCUACUGG-A-CC----U-AAGCCGUAAUGU-UUACUCUA-U---A-U-AU-GA-C-C--AC-U-C-CA-U-U-UCGUUAUAUA
NZ_AZTB01000001.1/37175-36594/1-582                                    AUAUCAUU-UA-C-U-U--GGAGUGGU-GCAGUAU-UC-UAGU-CAGAC--CA-GCUA-A-U-U-C-UGAAGGCGGGGCUAAA-AAUCCGUC-A-AA--G-GGCAU-A-U-C--GAUGAAGUUCCUGGUU-A-C-GGCUGCUG-ACGCCCA-----GUCGGGGGUCGUUUCU---GGGAGU-----------------------------------------------------------------A-AGG-AGG--aU-GGGG-C-GAUCCACAAUGGCA----------------------------------------UGUGG-GC-G--U----UG-A-CCCUG-CCUCCGUGGAG-AC-U--C--AU------------------------------G-CU---UA---------------------------------------------------------------------------------------------------UG-C--------------------------------A-U-G-A--G----A----UACCCUG-CA------U--U-GU-GGUGU----A--------------------------------------------------------------------------------------------------------------------------UA-GC-U-AC-A---UGCAGC-GUAGCC-UGCCUUGA-GUGA-A-A--U--A-G--G--U--G---G--A--U-A-AC--A-G----UU------------------A--A--A-C-U-U-C-G----A----U----U---U--C-U-AA------G--G--G-C-C-C---------------------------------------------------------------------------------------U-A-G-A-A--U--G---A-G---A----A--G--U--A-U---UG-------------CUGUU-GAAA-CCU-A-U-U--U-UGCAAAAGAG-G-C-UA-GGA-A-U-U---A-GU---AU--GG-----CUG--U---G--GAGGAAAACUCCUAGACUG-UUCG-U-----U--aU------------------------------------------------------------------------------------------------------------------------------------------------------------------------------------GA-GGUAUAC-UG-AG---GAUUACAGUGCGGAC--U--AAGU------GGCAAUCUAGC-CU-UACC--U---U-U-G-GC---GA----------------------------------------------------------------CAA-GGU-AAAGAU-GAGA-U-U-AA-A---GG-GAAACCGCUG-C-U--A-UGGCGA-CAU-G--CAG-U-U-C-U-C-A-UC-U---GGGAA-AUCCUGCUAG-A-CC---uU-AAGCCGCAAGAU-UUACUCAG-U---A-U-AC-UA-C-C--AC-U-C-CA-A-G-UUAGCUGAUA
NZ_PJNH01000001.1/786927-786304/1-624                                  UAUAAGUA-GU-C-A-G--GGGAUGGU-GCAGUAU-UC-UAGU-CAGUC--C--UCCA-C-U-U-U-UGAAGGCGGGCCUAAA-AAUCCGCC-A-AA--G-GGCAU-A-U-C--GAUGAAGUUCCUUGUG-U-C-GGCUUGAG-GCGCCCA-----GCCUUGGGUCGAUGCU---GGGAGU----------------------------------------------------------------UA-AGG-UUG---U-AGGG-C-GAUCCACAAAGGCA----------------------------------------UGUGG-GC-G--U----UG-A-CCCUA-CUUCCGCGGAG-GC-C--C--AU-C----U-CU-GU---AC-C---A-C--C-U-UAa-u-------------------------------------------------------------------------ugc----------------------acuUA-A--G-A--U---G-G---U--A--UG-GA----A-U-G-G--G---gUA-U-GAACCUG-CG------A--G-AU-AAGGGa--u------------------------------------------------------------------------------aa----------------------------------------ucuCC-UU-U-AU-C---CGCAGC-GUAGCC-UGCCUUGA-GUGG-U-G--U--C-U--A-gG--G---G--A--U-U-AC--A-A----UA------------------U--A--U-U-G-U-A-C----A----A----A---A--U-C-GG-----aU--G--G-C-C-A--------------------------------------------------------------------------------------CC-G-U-G-A--C--U---G-U---A----C--U--G--U-U--aCG-------------UUGUAUGAAA-UGG-A-C-A--C-UGCAAAAGAG-G-C-UA-GGA-A-G-U---G-GU---CA--AAg---gCUG--C---U--GAGGAAAACUCCUAGACUG-UUCC-G-----U---U------------------------------------------------------------------------------------------------------------------------------------------------------------------------------------GA-CAUUCGA-AA-GG---GAUUAUAGUGCGAUC--U--AAGU------GGUAAUCCAGU-CU-AGCU--U---G-U-G-GA---GA----------------------------------------------------------------CAC-AGC-UAAGUU-CGCU-U-U-AA-U---GG-GGAACCGCCG-A-U--G-UGGCAA-CAC-A--CGG-U-A-G-C-G-A-AC-U---GUGAA-AAACUACUGG-A-CC----U-AAGUCGCAAUUU-UUACCUUU-C---G-A-GU-GA-C-C--AU-C-U-CC-U-A-AACUUACAUA
NZ_CP095072.1/3304659-3305288/1-630                                    AAAGGUAU-GU-U-A-A--GGGAUGGU-GCAGUAU-UC-UAGU-CAAUC--C--CCCG-U-U-U-C-UGAAGGCGGGCCUAAA-AAUCCGCC-A-AA--G-GGCAC-A-U-C--GAUGAAGUUCCUUGUG-U-U-GGCUUGAG-GCGCCCA-----GCCUUGGGUCGAUGCU---GGGAGU----------------------------------------------------------------UA-AGG-UUG---A-AGGG-C-GAUCCACAAAGGCA----------------------------------------UGUGG-GC-G--A----CG-A-CCCUU-CUUCCGCGGAG-GC-C--C--AU-C----U-CU-GU---AU-A---G-A--A-G-AC--u-U-----------------------------------------------------------------------agc----------------------caaGU-A--U-U--C---U-G---U--A--UG-GA----A-U-G-G--G---gUA-U-GAACCUA-UA------A--A-AU-AAGGAu--c------------------------------------------------------------------------------agg---------------------------------------gaaUC-CU-U-AU-U---UGUAGC-GUAGCC-UGCCUUGA-GUGG-U-A--C--G-A--A-gG--G---G--A--U-U-AU--A-G----GC----------A-----AcA--A--A-G-U-A-U-C----U----A----A---A--C-U-GG-----aU--G--G-C-C-A--------------------------------------------------------------------------------------CU-A-G-C-U--U--G---G-A---U----A--U-gU--U-U---AU-------------CUAUAUGAAA-UUC-G-U-A--C-UGCAAAAGAG-G-C-UA-GGA-A-A-C---G-GC---GA--AAg---aUUG--U---C--GAGGAAAUCUCCUAGACUG-UUCC-A-----U---A-----------------------------------------------------------------------------------------------------------------------------------------------------------------------a-----------gGA-CAUUUAA-AA-GG---GAUUAUAGUGUGGAC--U--AAGU------GGUAAUCCAGU-CU-AGCG--U---C-G-G-GU---GA----------------------------------------------------------------CUG-CGC-UAAGGC-AGGU-U-U-AA-A---GG-GGAACCGCCA-G-A--A-UGGCAA-CAUUC---GG-U-A-C-C-U-G-UU-U---GGGAA-AACCUACUGG-A-CC----U-AAGCCGCAGUUU-UUACCUUU-U---A-A-AU-GA-C-C--AU-U-C-CA-U-U-UCCUUAUACA
NZ_CP082326.1/1821384-1820790/1-595                                    AUGUUUAC-UU-U-A-U---GAGUGGC-GCAGUAU-UC-UAGU-CAGAU--CU-GCCA-U-U-U-C-UGAAGGCGGGGCUAAA-AAUCCGUC-A-AA--G-GGCAC-A-U-C--GAUGAAGUUCCUGGUA-U-U-GGCUGCUG-ACGCCCA-----GUCGGGGGUCAUUGCU---GGGAGU-----------------------------------------------------------------A-AGA-AGC--aG-GGGG-C-GAUCCACAAUGGCA----------------------------------------UGUGG-GC-G--A----UG-A-CCCUC-UCUUCGCGGAG-AC-U--U--AA-A----A-AA-G------------------A-AA---UU---------------------------------------------------------------------------------------------------UU-U-----------------------CU-UU----U-U-U-A--G----GA-U-AAACCUG-CA------G--U-GA-GAUUU-------------------------------------------------------------------------------------------------------------------------------AC-CU-U-UC-A---UGCAGC-GUAGCC-UGCCUUGA-GUGG-A-A--U--AuG--G--U--G---G--A--U-A-AU--G-G----AU----------A-----C----A--A-U-G-A-U-C---cA----U----U---C--C-A-UU------G--G--G-C-C-C--------------------------------------------------------------------------------------AA-U-G-G-A--A--U---G-A---U----C--A--U--A-U---UG-------------CUGUUCGAAA-CCU-A-U-U--C-UGCAAAAGAG-G-C-UA-AGA-A-A-U---A-GU---UU--GA-----CUG--U---U--GAGGAAAACUCCUAGACUG-UUCU-U-----A---U------------------------------------------------------------------------------------------------------------------------------------------------------------------------------------GA-AGCCUAU-UG-AG---GAUUACAGUGCGGAC--U--AAGU------GGUAAUCUAGU-CU-UACU--U---U-U-G-GC---GA----------------------------------------------------------------CAA-AGU-AAAAAG-AAAU-U-U-AA-A---GG-GAAACCGCUG-A-U--U-UGGCGA-CAAAC--CAG-U-A-U-U-U-C-UU-U---GGGAA-AUCCAACUAG-A-CC----U-AAGCCGUAAACU-UUACUCAA-U---A-U-GC-UG-C-C--AC-U-C-UA-U-U-UAAUAAUUUA
NZ_WJEB01000032.1/4206-4842/3-637                                      AAAGUAAG-UC-A-A-U--GGGAUGGU-GCAGUAU-UC-UAGU-CAAUC--C--UCCG-U-U-U-C-UGAAGGCGGGCCUAAA-AAUCCGCC-A-AA--G-GGCAC-A-U-C--GAUGAAGUUCCUUGUG-U-C-GGCUUGAG-GCGCCCA-----GCCUUGGGUCGAUGCU---GGGAGU----------------------------------------------------------------UA-AGG-UUG---A-AGGG-C-GAUCCACAAAGGCA----------------------------------------UGUGG-GC-G--A----CG-A-CCCUU-CUUCCGCGGAG-GC-C--C--AU-C----U-CU-GU---AC-U---U-U--A-U-UC--u-U-----------------------------------------------------------------------agc----------------------caaGA-A--U-A--A---A-G---U--A--UG-GA----A-U-G-G--G---gUA-U-GAACCUA-UG------U--A-AU-AAGGGu--u------------------------------------------------------------------------------ggg--------------------------------------gaaaUC-CU-U-AU-U---CGUAGC-GUAGCC-UGCCUUGA-GUGG-U-G--C--G-A--A-gG--G---G--A--U-U-AC--A-G----GC----------A-----A-C--A--A-A-G-U-G-U----U----C----U---U--A-A-CUg---gaU--G--G-C-C-A----------------------------------------------------------------------------------c--uAG-U-U-A-A--G--G---A-C---A----U--G--U--U-U---AU-------------CUGUAUGAAA-UUC-G-U-A--C-UGCAAAAGAG-G-C-UA-GGA-A-A-C---G-GU---UA--AGg---gUUG--U---U--GAGGAAAUCUCCUAGACUG-UUCC-A-----U---A-----------------------------------------------------------------------------------------------------------------------------------------------------------------------ug---------agGA-CAUUUAA-AA-GG---AAUUAUAGUGCGGAC--U--AAGU------GGUAAUCCAGU-CU-AGCG--U---U-G-G-GU---GA----------------------------------------------------------------CUG-CGC-UAAGAU-GGGU-U-U-AA-A---GG-GGAACCGCCA-G-A--G-UGGCAA-CACUC---GG-U-A-C-C-U-G-UC-U---GGGAA-AACCUACUGG-A-CC----U-AAGCCGCAGUUU-UUACCUUU-U---A-A-GU-GA-C-C--AU-U-C-CA-U-U-CCUGCUACAU
NZ_JAJUXF010000001.1/930065-930708/1-644                               AUGCUAAU-AA-C-G-C--AGGGUGGU-GCAGUAU-UC-UAGU-CAGUA--CU-UCCG-A-U-U-C-UGAAGACGGGCCUAAA-AAUCCGUU-A-AA--G-GGCAC-A-U-C--GAUGAAGUUCCUUGUG-C-U-GGCUUGUU-ACGCCCA-----GUAGUGGGCUGGUGCU---GGGAGU----------------------------------------------------------------UA-AGG-UUU---A-GGGG-C-GAUCCGCAAUGGCA----------------------------------------UGCGG-GC-G--U----UG-A-CCCCU-CUACCGUGGAG-AC-C--C--GA-A----C-UU-GU---GG-A---A-G--U----------aaaguacacuauaggcuua--------------------------------aaaucagcuuaugugucagc----------------------------------U-C--U---U-C---U--A--CG-AG----C-C-G-G--G----AG-U-AAACCUG-UU------A--U-GC-GAUGCc-gg------------------------------------------------------------------------------uu----------------------------------------uagGU-GU-U-GU-G---AACAGA-GUAGCC-UGCCUUGA-GUGA-A-A--U--U-G--G--U--G---G--A--U-A-AU--G-G----UC------------------------A-G-G-U-G-U----A----G----A---A--G-U-AU------U--G--G-C-C-G--------------------------------------------------------------------------------------AU-A-C-A-U--A--U---A-C---A----C--U--A--U-----AG-------------CAGUUUGAAA-CCA-A-U-U--U-UGCAAAAGAG-G-C-UA-AGA-A-U-C---G-GA---UA--GA-----CUG--U---C--GGGGAAAGCCCCUAGACUG-UUCG-G-----Ua-aC------------------------------------------------------------------------------------------------------------------------------------------------------------------------------------GA-GUUAUGC-UG-GG---GAUUGUAGUGUGGAC--U--AAGU------GGUAAUCAGGC-CC-CGCU--U---C-C-U-UU---GA----------------------------------------------------------------AGG-AGC-GGCUGA-GGGU-U-U-AA-A---GG-GAAACCGCUG-A-A--C-UGGCGA-CAU-U--CAG-U-A-C-C-U-U-CU-G---UGGAA-AUCAUGCCUG-A-CC----U-AAGCCGCAAAAU-UUACUCAG-C---A-U-AU-AU-C-C--AC-C-C-UG-U-A-UUAUGGUAUU
NZ_JAQDBZ010000007.1/23539-24149/1-611                                 UUUCUAAU-AG-G-A-A--AAGGUGGC-ACAGUAU-UC-UAGU-CAGGU--AA-GUAU-U-U-C-U-UGAAGGCGGGGCUAAA-AAUCCGCC-A-AA--G-GGCAU-A-U-C--GAUGAAGCUUCUGGUG-C-U-GGCUUAUG-ACGCCCA-----GUUAUGGGCUGGUGCU---GGGAGU-----------------------------------------------------------------A-AGA-AGG--cU-GGGG-C-GGC-CGCAAUGGCA----------------------------------------UGCG--CA-A--C----UG-A-CCCUA-CCUUUGUGGAG-AC-C--A--UU-A----A-UU-GU---GU-U---U-U--A-G-GUu-a-------------------------------------------------------------------------g-------------------------ucGC-C--U-A--U---U-G---U--A--CG-AU----A-A-U-G--G----AU-U-AAACCUG-CA------U--U-GU-GGUUA----A--------------------------------------------------------------------------------------------------------------------------AA-GC-U-AU-G---UGCAGU-GUAGCC-UGCCUUGA-GUGA-U-A--U--G-G--G--G--A---G--A--G-G-UA--A-U----AU----------C-----A-------------A-C-U----U----U----A---A--U-C-UU------U--G--G-C-C-A--------------------------------------------------------------------------------------AA-G-A-U-U--A--A---A-G---C----U--C--U--------UG-------------GUUACUGAAA-CCC-A-G-A--U-UGCAAAAGAG-G-C-UA-GAG-A-U-U---U-AC---CU--AA-----CUG--U---C--GAGGAAAUCUCCUAGACUG-UUCC-Au--uu----------------------------------------------------------------------------------------------------------------------------------------------------------------------------ua--------uauGA-AGUGAAU-UA-AG---GAUUAUAGUGCGGAC--U--AAGU------GGUAAUCCAGU-CC-UACU--U--aU-U-G-GU---AA----------------------------------------------------------------CAU-AGU-AGAUAG-AGUA-U-U-AA-A---GG-GAAACCGUCA-A-A--A-UGGCGA-CAUUU--UGA-U-U-G-C-U-C-UA-U---GGGAA-AUCCUACUGG-A-CC----U-AAGCCGUAAGGU-UUACUUAA-U---U-U-AC-UG-C-C--AC-U-U-UU-U-C-CUAAAAAUUA
NZ_MCGV01000001.1/4140130-4140740/1-611                                AAUUAACA-UA-U-U-U--AAUGUGGU-GCAGUAU-CC-UAGU-CAGGU--AA-GUGC-U-U-U-U-UGAAGGCGGGGCUAAA-AAUCCGCU-A-AA--G-GGCAU-A-U-C--GAUGAAGUUUCUGGUG-C-U-GGCCUUGGaAUGCCCA-----GUCCUGGGCUUGUGCU---GGAAGU----------------------------------------------------------------UA-AAA-AAG---C-UGGG-G-CACUCGCAAUGGCA----------------------------------------UGCGA-UA-A--A----UG-A-CCCUA-CUUUUGUGGAG-AC-C--A--GU-U----C-UU-GU---AU-G---U-U--G-G-AUgagA---------------------------------------------------------------------------------------------------uAU-U--C-A--A---U-G---U--A--CG-AA----A-U-U-G--G----AU-U-AAACCUG-CA------A--U-GU-GGUGU---gA--------------------------------------------------------------------------------------------------------------------------AA-GC-U-AU-G---UGCAGU-GUAGCC-UGCCUUGA-GUGA-U-A--U--G-G--G--G--A---G--A--G-G-AG--A-U----AA------------------A--C--A-U-G-A-U-A----A----A----A---A--U-U-UU------A--G--G-C-C-U--------------------------------------------------------------------------------------AA-A-U-U-U--U--U---U-A---U----C--U--U--A-U---UG-------------AACUCUGAAA-CCU-A-U-A--U-UGCAAAAGAG-G-C-UA-GAG-A-A-G---C-AU---CU--AA-----CUG--U---U--GAGGAAAACUCCUAGGCUG-UUAU-A-----A---A------------------------------------------------------------------------------------------------------------------------------------------------------------------------------------AA-GGUAGAG-CA-GG---GAUUGCAGUGCGGAC--U--UAGU------GGCAAUUCAGU-CC-UGAA--U---G-U-G-GU---GA----------------------------------------------------------------CAC-UUC-AGCUCG-GAUA-U-U-AA-A---GG-GAAACCGCCA---U--G-CGGUGA-CGCA---UGG-U-U-A-U-C-U-GU-G---GGGAA-AUCCUACUGA-A-CC----U-AUGCCGCAAGAU-UUACCUGC-U---U-U-GC-UA-C-C--AC-A-U-UG-A-U-UAUUUUACUU
NZ_AULI01000012.1/72895-73520/1-626                                    AUUUGUAU-AA-A-G-C--AGGAUGGU-GCAGUAU-UC-UAGU-CGGCC--C--UCCG-U-U-U-C-UGAAGGCGGGCCUAAA-AAUCCGCC-A-UA--G-GGCAC-A-U-C--GAUGAAGUUCCUUGUG-U-C-GGCUUGGG-GCGCCCA-----GCCUUGGGUCGAUGCU---GGGAGU----------------------------------------------------------------UA-AGG-UUG---C-AGGG-C-GAUCCACAAAGGCA----------------------------------------UGUGG-GC-G--U----UG-A-CCCUG-CUUCCGCGGAG-GC-C--C--AU-U----C-UU-GU---AG-G---G-A--U-U-GCu-a-------------------------------------------------------------------------uc------------------------acGC-A--U-G--A---C-C---U--A--UG-AA----A-U-G-G--G---gUA-U-GAACCUA-CG------U--G-AU-CGUUUu--c------------------------------------------------------------------------------gaug-------------------------------------ggaaUA-AC-G-AU-C---CGUAGC-GUAGCC-UGCCUUGA-GUGG-C-U--C--U-G--A-gG--G---G--A--U-U-AU--G-G----CA----------U-----C-U--A--G-A-G-U-C-A----A----C----G---C--U-U-GA------U--G--G-C-C-A--------------------------------------------------------------------------------------CU-A---G-C--G--U---U-G---G----C--U--C--U-CcaaCG-------------CCAUAUGAAA-UCA-G-C-G--C-UGCAAAAGAG-G-C-UA-GGG-A-A-C---G-GC---CA--AAg---gCUG--C---C--GAGGAAAACUCCUAGACUG-UUCG-U-----U---G------------------------------------------------------------------------------------------------------------------------------------------------------------------------------------GA-CAAUCAA-CA-GG---GAUUAUAGUGUGGAC--U--AAGU------GGUAAUCCAGU-CU-AGUU--A---C-C-G-GU---GA----------------------------------------------------------------CGG--AC-UAAGUU-GGGU-U-U-AA-A---GG-GGAACCGCCG-A-U--G-UGGCAA-CAC-A--CGG-U-A-C-C-C-A-AC-U---GGGAA-AACCUACUGG-A-CC----U-AAGCCGCAGUUU-UUACCUGU-U---G-A-UU-GA-C-C--AU-C-C-UG-U-C-UUACAUAAUA
NZ_FRCZ01000003.1/460364-460991/1-628                                  AGAAUAAG-UA-A-A-U--GGGAUGGU-GCAGUAU-UC-UAGU-CAAUC--C--UCCG-U-U-U-C-UGAAGGCGGGCCUAAA-AAUCCGCC-A-AA--G-GGCAC-A-U-C--GAUGAAGUUCCUUGUG-U-U-GGCUUGAG-GCGCCCA-----GCCUUGGGUCGAUGCU---GGGAGU----------------------------------------------------------------UA-AGG-UUG---A-AGGG-C-GAUCCACAAAGGCA----------------------------------------UGUGG-GC-G--U----AG-A-CCCUU-UUUCCGCGGAG-GC-C--C--AU-C----U-CU-GU---AU-U---C-A--A-U-GC--u-U-----------------------------------------------------------------------agc----------------------caaGG-A--U-U--G---A-G---U--A--UG-GA----A-U-G-G--G---gUA-U-GAACCUA-CG------U--A-AU-AAGAAu--c------------------------------------------------------------------------------gg----------------------------------------guaUU-CU-U-AU-U---CGUAGC-GUAGCC-UGCCUUGA-GUGG-U-A--C--G-A--A-gG--G---G--A--U-U-AU--A-G----GU----------A-----A-C--A--G-A-G-U-G-U----U----C----G---A--A-C-UUg----aU--G--G-C-C-A-------------------------------------------------------------------------------------cUU-G-C-U-C--G--G---A-C---A----U--G--U--U-U---UU-------------CUAUAUGAAA-UUC-G-U-A--C-UGCAAAAGAG-G-C-UA-GGA-A-A-C---G-GU---CA--AAg---gUUG--U---U--GAGGAAAUCUCCUAGGCUG-UUCC-A-----U--gC------------------------------------------------------------------------------------------------------------------------------------------------------------------------------------GA-CAUUUAA-AA-GG---GAUUAUAGUGUGGAC--U--GAGU------GGUAAUCCAGU-CU-AGCG--A---C-G-G-GU---GA----------------------------------------------------------------CUA-CGC-UAAGUC-AGAU-U-U-AA-A---GG-GGAACCGCCA-G-A--A-UGGCAA-CAUUC---GG-U-A-U-C-U-G-AC-U---GGGAA-AACCUACUGG-A-CC----U-AAGCCGCAGUUU-UUACCUUU-U---A-A-AU-GA-C-C--AU-U-C-CA-U-U-CAUUAUACAU
NZ_AVPG01000001.1/71489-70863/1-627                                    UAAAUAUA-AA-A-U-C--AGGAUGGU-GCAGUAU-UC-UAGU-CGGUC--C--UCUG-A-U-U-C-UGAAGGCGGGCCUAAA-AAUCCGCC-A-AA--G-GGCAC-A-U-C--GAUGAAGUUCCUUGUG-U-C-GGCUUGAG-GCGCCCA-----GCCUUGGGUCGAUGCU---GGGAGU----------------------------------------------------------------UA-AGG-UUG---A-AGGG-C-GAUCCACAAUGGCA----------------------------------------UGUGG-GC-G--U----UG-A-CCCUG-CUUCCGCGGAG-GC-C--C--AU-U----C-UU-GU---GG-G---A-G--G-C-UGu-u-------------------------------------------------------------------------cu-----------------------cauAC-G--U-C--U---U-C---U--A--UG-AA----A-U-G-G--G---gUA-U-GAACCUA-UG------U--G-GU-GGUGCu--u------------------------------------------------------------------------------aaug-------------------------------------ggaaGU-AU-U-AC-G---CGUAGC-GUAGCC-UGCCUUGA-GUGA-C-C--C--U-G--A-gG--G---G--A--U-U-AU--G-G----UU------------------A--U--A-A-A-C-A-U----U----C----U---U--G-U-GG-----gU--G--G-C-C-A--------------------------------------------------------------------------------------CU-A-C-A-A--U--A---A-U---G----U--U--U--A-A--cAU-------------CUAUAUGAAA-UCA-G-U-G--U-UGCAAAAGAG-G-C-UA-GGA-A-U-C---A-GU---UA--AAg---aCUG--U---U--GAGGAAAUCUCCUAGACUG-UUCU-G-----U--cA------------------------------------------------------------------------------------------------------------------------------------------------------------------------------------GA-CACUUCA-AA-GG---GAUUAUAGUGCGGAC--U--AAGU------GGUAAUCUAGU-CU-AGCU--U---U-C-G-GU---GA----------------------------------------------------------------CGG-AGC-UAAGGU-GGAU-U-U-AA-A---GG-GGAACCGCCG-A-C--G-UGGCAA-CACGU---GG-U-A-U-C-C-A-CU-U---GGGAA-AACCUACUGG-A-CC----U-AAGCCGUAGUUU-UUACCUUU-U---A-A-GU-GA-C-C--AU-U-C-UG-U-A-UUUAUGGUUA
NZ_QMAP01000004.1/208336-207726/1-611                                  UUUCUAAU-AG-G-A-A--AAGGUGGC-ACAGUAU-UC-UAGU-CAGGU--AA-GUAU-U-U-C-U-UGAAGGCGGGGCUAAA-AAUCCGCC-A-AA--G-GGCAU-A-U-C--GAUGAAGCUUCUGGUG-C-U-GGCUUAUG-ACGCCCA-----GUUAUGGGCUGGUGCU---GGGAGU-----------------------------------------------------------------A-AGA-AGG--aU-GGGG-C-GGC-CGCAAUGGCA----------------------------------------UGCG--CA-A--C----UG-A-CCCUA-CCUUCAUGGAG-AC-C--A--UU-A----A-UU-GU---GU-U---U-U--A-G-GUu-a-------------------------------------------------------------------------g-------------------------ucGC-C--U-A--U---U-G---U--A--CG-AU----A-A-U-G--G----AU-U-AAACCUG-UA------U--U-GU-GGUUA----A--------------------------------------------------------------------------------------------------------------------------AA-GC-U-AU-G---UGCAGU-GUAGCC-UGCCUUGA-GUGA-U-G--U--G-G--G--G--A---G--A--G-G-UA--A-U----AU----------C-----A-------------A-C-U----U----U----A---A--C-C-UU------U--G--G-C-C-A--------------------------------------------------------------------------------------AA-G-G-U-U--A--A---A-G---C----U--C--U--------UG-------------GUUACUGAAA-CCU-A-C-A--U-UGCAAAAGAG-G-C-UA-GAG-A-U-A---U-AC---CU--AA-----CUG--U---C--GAGGAAAUCUCCUAGACUG-UUCC-Au--uu----------------------------------------------------------------------------------------------------------------------------------------------------------------------------ug--------uauGA-AGUGAAU-UA-AG---GAUUAUAGUGCGGAC--U--AAGU------GGUAAUCCAGU-CC-UACU--U--aU-U-G-GU---AA----------------------------------------------------------------CAA-AGU-AGAUAG-GGUA-U-U-AA-A---GG-GAAACCGUCA-A-A--A-UGGCGA-CAUUU--UGG-U-U-A-C-U-C-UA-U---GGGAA-AGCCUACUGG-A-CC----U-AAGCCGUAAGGU-UUACUUAA-U---U-U-AC-UG-C-C--AC-U-U-UU-U-U-CUGGAAAAUU
NZ_CP007161.1/1885326-1885949/1-624                                    UUAUCAAG-AA-U-G-A--GGAAUGGU-GCAGUAU-UC-UAGU-CAGUC--C--UCCG-U-U-C-C-UGAAGGCGGGCCUAAA-AAUCCGCC-A-AA--G-GGCAC-A-U-C--GAUGAAGUUCCUUGUG-U-U-GGCUUGAG-GCGCCCA-----GCCUUGGGUCGAUGCU---GGGAGU----------------------------------------------------------------UA-AGG-UUU---U-CGGG-C-GAUCCACAAAGGCA----------------------------------------UGUGG-GC-G--U----UG-A-CCCGA-UUACCGCGGAG-GC-C--C--AU-C----U-CU-GU---CG-U---G-A--C-U-GCu-a-------------------------------------------------------------------------agc----------------------cuaGG-A--G-U--C---A-U---U--A--UG-GA----A-U-G-G--G---gUA-U-GAACCUG-CU------U--A-AU-UGGGUa--a------------------------------------------------------------------------------gg----------------------------------------gacAC-CU-U-GU-U---AGCAGC-GUAGCC-UGCCUUGA-GUGG-U-G-uC--U-G--A-gG--G---G--A--U-U-AG--A-G----UC------------------U--U--A-A-A-U-A-U----G----A----G---U--A-C-UG-----gU--G--G-C-C-A--------------------------------------------------------------------------------------CA-G-A-A-C--U--U---A-U---A----U--U--U--U-U---AU-------------CUCUAUGAAA-UCA-G-C-A--C-UGCAAAAGAG-G-C-UA-GGG-A-A-C---G-GC---UA--AAg---aCUG--U---U--GAGGAAAACUCCUAGACUG-UUCU-U---------G------------------------------------------------------------------------------------------------------------------------------------------------------------------------------------GA-CAUUUAA-AA-GG---GAUUAUAGUGUGGAC--U--AAGU------GGUAAUCCAGU-CU-GGCU--A---A-U-G-GC---GA----------------------------------------------------------------CAU-AGC-UAAGAU-GGGU-U-U-AA-A---GG-GGAACCUCCU-U-U-uA-UGGCAA-CAU-A--GGG-U-A-C-C-C-A-UC-U---GGGAA-AACCUACUGG-A-CC----U-AAGCCGCAGUUU-UUACCUUU-U---A-A-AU-GA-C-C--AU-U-C-CU-U-C-UUACAUAAUA
NZ_FNQR01000018.1/48984-49608/1-625                                    UAUAAGUA-CA-U-A-A--GGGAUGGU-GCAGUAU-UC-UAGU-CAGCC--C--UCCG-U-U-C-C-UGAAGGCGGGCCUAAA-AAUCCGCC-A-AA--G-GGCAU-A-U-C--GAUGAAGUUCCUUGUG-U-U-GGCUUGAG-GCGCCCA-----GCCUUGGGUCGAUGCU---GGGAGU----------------------------------------------------------------UA-AGG-UAG---U-GGGG-C-GAUCCGCAAAGGCA----------------------------------------UGUGG-GC-G--U----UG-A-CCCUG-CUUCCGCGGAG-GC-C--C--AU-A----U-CU-GU---GA-U---G-G--U-U-UC--u-U-----------------------------------------------------------------------ag-----------------------ccgGA-A--A-U--C---A-U---G--A--UG-GA----A-U-G-G--G---gUA-U-GAACCUG-CU------U--U-AU-AUGGAg--g------------------------------------------------------------------------------a------------------------------------------auUC-UG-U-AU-G---AGCAGC-GUAGCC-UGCCUUGA-GUGG-G-C--U--U-G--A-gG--G---G--A--U-U-AU--G-G----AA----------U-----U-A--A--A-G-A-U-G-C----G----U----G---G--A-A-GG-----aU--G--G-C-C-A--------------------------------------------------------------------------------------CC-U-U-U-U--C--A--cG-G---G----U--U--U--U-U--uCG-------------CCAUAUGAAA-UCA-A-G-C--C-UGCAAAAGAG-G-C-UA-AGG-A-A-C---G-GU---UA--AAg---gCUG--U---U--GAGGAAAUCUCCUAGACUG-UUUG-C----cA---A------------------------------------------------------------------------------------------------------------------------------------------------------------------------------------GA-CACGCAA-UA-GG---AAUUAUAGUGCGGAC--U--GAGU------GGUAAUCCAGU-CC-GGCU--U---U-C-G-GA---AA----------------------------------------------------------------CGG-AGU-CGAUCC-GGGU-U-U-AA-A---GG-GGAACCGCCA-G-A--A-UGGUGA-CAUUC---GG-U-A-U-C-U-G-GA-U---GGGAA-AACCUACUGG-A-CC----U-AAGCCGCAAUUU-UUACCUAU-U---G-G-GU-GA-C-C--AU-U-C-CU-U-C-UCUUACAUAA
NZ_SOPW01000003.1/41205-41828/2-623                                    AGUAGGUA-CA-A-G-U--GGGAUGGU-GCAGUAU-UC-UAGU-CGGUC--C--UCCA-C-U-U-C-UGAAGGCGGGCCUAAA-AAUCCGCC-A-AA--G-GGCAU-A-U-C--GAUGAAGUUCCUGGUG-U-U-GGCUUGAG-GCGCCCA-----GCCUUGGGUCAAUGCU---GGGAGU----------------------------------------------------------------UA-AGG-UUG---U-AGGG-C-GAUCCACAAAGGCA----------------------------------------UGUGG-GC-G--U----UG-A-CCCUA-CUUCCGCGGAG-GC-C--C--AU-U----C-UU-GU---GC-C---C-C--A-U-UAa-u-------------------------------------------------------------------------ugc----------------------gcuUA-A--U-G--G---G-G---U--A--CG-AA----A-U-G-G--G---gUA-U-GAACCUG-CA------U--A-AU-AAGGGu--u------------------------------------------------------------------------------aa----------------------------------------cagCC-CU-U-AU-U---UGCAGC-GUAGCC-UGCCUUGA-GUGG-U-G--U--U-U--A-gG--G---G--A--U-U-AC--A-A----UU------------------A--A--A-A-A-C-A-A----G----G----A---U--A-C-GG------A-aG--G-C-C-A--------------------------------------------------------------------------------------CC-G-U-A-G--A--A---U-U---G----U--U--G--U-Ug-a--c-----------aUUGUAUGAAA-UAA-A-C-A--C-UGCAAAAGAG-G-C-UA-GGA-A-G-U---G-GC---CA--AAg---gCUG--U---C--GAGGAAAUCUCCUAGACUG-UUCC-U---------G------------------------------------------------------------------------------------------------------------------------------------------------------------------------------------GA-CACUUAA-AA-GG---GAUUGUAGUGCGGAC--U--AAGU------GGUAGUCCAGU-CU-AGCU------G-U-G-GA---AA----------------------------------------------------------------CGU-AGC-UAAGGU-CGAU-U-U-AA-A---GG-GGAACCGCCG-A-U--G-UGGCAA-CAC-A--CGG-U-A-U-C-G-A-CC-U---GGGAA-AACCUACUGG-A-CC----U-AAGCCGCAAUAU-UUACCUUU-U---A-A-GU-GA-C-C--AU-C-C-C--C-A-UUUACAUAAC
NZ_VISS01000002.1/160698-161303/1-606                                  CAGAAAAC-AU-G-A-U--GGAGUGGU-GCAGUAU-UC-UAGU-CAGCC--C--UCCG-G-U-U-C-UGAAGGCGGGCCUAAA-AAUCCGCU-A-AA--G-GGCAC-A-U-C--GAUGAAGUUCCUGGUG-U-U-GGCUUGAG-GCGCCCA-----GCCUUGGGUUGAUGCU---GGGGGU----------------------------------------------------------------UA-AGG-UUA---G-AGGG-C-GAUCCACAAUGGCA----------------------------------------UGUGG-GC-G--U----UG-A-CCCUC-UUUCCGCGGAG-GC-C--C--AU-U----U-UA----------------------UG---UG---------------------------------------------------------------------------------------------------CA----------------------------AA----A-U-G-G--G----UA-U-GAACCUG-UC------U-aC-GC-GCUUCa--u------------------------------------------------------------------------------agug-------------------------------------caauGA-GG-C-GC-G---GACAGC-GUAGCC-UGCCUUGA-GUGG-A-G-gC--C-G--A-gG--G---G--A--U-U-AU--G-G----AA----------A-------C--A--A-G-G-A-A-C----U----U----U---U--U-C-AU-----aU--G--G-C-C-A--------------------------------------------------------------------------------------AU-G-A-A-A--G--A---G-U---U----U--C--U--U-Au-gUG-------------ACAUAUGAAA-UCG-G-C-U--C-UGCAAAAGAG-G-C-UA-GGA-A-C-C---G-GC---UA--AAg---gCUG--U---U-uGAGGAAAACUCCUAGACUG-UUCA-C-----A---U------------------------------------------------------------------------------------------------------------------------------------------------------------------------------------GA-CAUAUAU-AG-AG---GAUUGUAGUACGGAC--U--AAGU------GGCAAUCCAGU-CU-AGCG--U---U-U-G-GC---GA----------------------------------------------------------------CAG-CGC-UAAGUC-AGGU-U-U-AA-A---GG-GAAACCGCCG-G-G--G-CGGCAA-CGC-C--UGG-U-A-C-U-U-G-AC-U---GGGAA-AACCUACUGG-A-CC----U-AAGCCGUAAUGU-UUACUCUA-U---A-U-AU-GA-C-C--AC-U-C-CA-U-U-UCGUUAUAUA
NZ_FOOX01000001.1/90086-90694/1-609                                    AGUAUUCU-AA-A-G-A--CAAGUAAC-GCAGUAU-CC-UAGU-CGGGA--A--CCCU-U-U-U-U-UGAAGGCGGGCCUAAA-AAUCCGUC-A-A---G-GGCAC-A-U-C--GAUGAAGUUCCUGGUG-C-U-GGCUGCUG-ACGCCCA-----GUUGGGGGUCGGUACU---GGGAGU----------------------------------------------------------------UA-AGG-GGG---C-GGGG-C-GACCUGCAAUGGCA----------------------------------------UGUGG-GC-G--U----UG-A-CCCUG-CCCCCGUGGAG-AC-C--C--AA-G----U-GC-GU---GG-G---A-A--G-U-UGuca-------------------------------------------------------------------------u-------------------------ugGC-A--A-U--U---A-C---U--A--UG-GC----U-U-G-G--G----UA-U-AAACCUG-CA---------U-GU-GGUGA----A---------------------------------------------------------------------------------------------------------------------------A-GC-U-GC-G---UGCAGU-GUAGCC-UGCCUUGA-GUGG-U-G--G--C-G--G--U--G---G--A--G-G-UC--C-A----UA----------G-----G-G--U--G-U-G-A-U-A----U----A----A---U--G-C-AU------G--G--G-C-C-C--------------------------------------------------------------------------------------AU-G-C-A-U--U--A---U-A---U----C--A--C--A--------------------UGGGUUUAAA-CCG-U-C-A--C-UGCAAAAGAG-G-C-UA-AAA-A-A-A---G-GU---AC--UC-----CCG--U---A--GAGGAAAACUCCUAGGCUG-UCCG-A-----A---A-----------------------------------------------------------------------------------------------------------------------------------------------------------------------a----------acGG-GGCGGUA-UG-GG---GAUUAAAGUGCGGAC--U--AAGU------GGUAAUUCAGC-CU-CGAA--A---A-C-G-GC---AA----------------------------------------------------------------CGU-UUC-GAAGUU-UCGU-U-U-AA-A---GG-GAAACCGCCG-G-U--A-UGGCGA-CAG-C--CGG-U-A-C-G-A-A-AC-U---GGGAA-AACCUGCUGG-A-CC----U-AAGCCGCAACAU-UUACCCGU-A---U-C-GC-UG-U-U--AC-U-U-GU-C-C-UUUUACAUAU
NZ_FNEV01000001.1/195707-196335/1-629                                  UAAAAUUA-AC-C-A-A--GGAAUGGU-GCAGUAU-UC-UAGU-CAGUC--C--UCCG-U-U-C-C-UGAAGGCGGGCCUAAA-AAUCCGCC-A-AA--G-GGCAU-A-U-C--GAUGAAGUUCCUUGUG-C-C-GGCUUGAG-GCGCCCA-----GCCUUGGGUCGGUGCU---GGGAGU----------------------------------------------------------------UA-AGG-UUG---A-GGGG-C-GAUCCACAAAGGCA----------------------------------------UGUGG-GC-G--U----UG-A-CCCCG-CUUCCGCGGAG-GC-C--C--AU-C----U-UU-GU---AA-G---G-A--A-A-GCu-g-------------------------------------------------------------------------ag-----------------------ccaGU-U--U-U--C---U-U---U--A--UG-AA----A-U-G-G--G---gUA-U-GAACCUG-CG------U--C-AU-AUGGAg--u------------------------------------------------------------------------------aa-----------------------------------------uaUC-UG-U-AU-G---CGCAGC-GUAGCC-UGCCUUGA-GUGG-C-U--G--C-G--A-gG--G---G--A--U-U-AC--A-Gu--aUU----------U-----C-A--G--A-A-U-U-C-A----U----A----U---U--U-A-GA------U--G--G-C-C-A--------------------------------------------------------------------------------------UU-A-A-A-A--U--A---U-G---G----A--U--U--C-G---UUcc---------cgCUGUAUGAAA-UCG-A-A-G--C-UGCAAAAGAG-G-C-UA-AGG-A-A-C---G-GC---CG--AAg---gCUG--C---C--GGAGAAAUUCCCUAGACUG-UUCG-A-----A--uG------------------------------------------------------------------------------------------------------------------------------------------------------------------------------------GA-CGGAAAA-CA-GC---GAUUAUAGUGUGGAC--U--GAGU------GGUAAUCCAGU-CC-GAGU--G---A-C-G-GA---AA----------------------------------------------------------------CGC-ACU-CGAUCC-GGUU-U-U-AA-A---GG-GGAACCGCCA-G-A--A-UGGUGA-CAUUC---GG-U-A-A-C-C-G-GA-U---GGGAA-AACCUACUGG-A-CC----U-AAGCCGCAAUUU-UUACCUGU-U---U-U-CC-GA-C-C--AU-U-C-CU-U-U-GUACAUAACU
NZ_JFBD01000076.1/15052-15682/1-626                                    UUAAUUAC-GU-U-A-U--AGGGUGGU-GCAGUAU-UC-UAGU-CAACC--C--UCCG-U-U-C-C-UGAAGGCGGGCCUAAA-AAUCCGCC-A-AA--G-GGCAC-A-U-C--GAUGAAGUUCCUUGUG-U-U-GGCCUGAG-GCGCCCA-----GCCUUGGGUCAAUGCU---GGGAGU----------------------------------------------------------------UA-AGG-UUU---U-CGGG-C-GAUCCACAAAGGCA----------------------------------------UGUGG-GC-G--U----AG-A-CCCGA-UUUCCGCGGAG-GC-C--C--AU-C----U-UU-GU---AG-U---G-A--U-A-ACu-a-------------------------------------------------------------------------agc----------------------cuaGG-A--A-U--C---A-U---U--A--UG-AA----A-U-G-G--G---gUA-U-GAACCUG-UA------A--A-AU-AAGGUa--a------------------------------------------------------------------------------gg----------------------------------------gacGC-CU-U-GU-U---UGCAGC-GUAGCC-UGCCUUGA-GUGG-U-A--C--U-G--A-gA--G---G--A--U-U-AG--U-G----UC------------------A--U--A-A-A-C-A-U----U----U----A---U--C-C-GG-----cA--G--G-C-C-A--------------------------------------------------------------------------------------CC-G-G-U-U--G--A---A-U---G----U--U--U--G-A---UUu----------ucCGCUAUGAAA-UCA-G-U-A--C-UGCAAAAGAG-G-C-UA-GGG-A-G-C---G-GU---UA--AAg---gUUG--U---U--GAGGAAAACUCCUAGACUG-UUCG-A-----Aa-cA------------------------------------------------------------------------------------------------------------------------------------------------------------------------------------GA-CAUUUAA-AA-GG---GAUUAUAGUGUGGAC--U--AAGU------GGUAAUCCAGU-CU-AGUU--U---U-U-G-GU---GA----------------------------------------------------------------CAA-AAC-UAAAAU-GGAU-U-U-AA-A---GG-GGAACCGCCU-U-U--A-UGGCAA-CAU-A--GGG-U-A-U-C-C-A-UU-U---GGGAA-AACCUACUGG-A-CC----U-AAGCCACAGUUU-UUACCUUU-U---A-A-AU-GC-C-C--AC-C-C-U----C-GCCUUACAUA
NZ_FXEH01000006.1/1475143-1474516/1-628                                AUUAAUUA-CA-U-A-A--GGGAUGGU-GCAGUAU-UC-UAGU-CAGCC--C--UCCG-U-U-C-C-UGAAGGCGGGCCUAAA-AAUCCGCC-A-AA--G-GGCAU-A-U-C--GAUGAAGUUCCUUGUG-U-U-GGCUUGAG-GCGCCCA-----GCCUUGGGUCGAUGCU---GGGAGU----------------------------------------------------------------UA-AGG-UAG---U-GGGG-C-GAUCCACAAAGGCA----------------------------------------UGUGG-GC-G--U----UG-A-CCCCG-CUUCCGCGGAG-GC-C--C--AU-A----U-CU-GU---GG-U---G-G--U-U-UC--u-U-----------------------------------------------------------------------ag-----------------------ccgGA-A--G-C--C---A-C---G--A--UG-GA----A-U-G-G--G---gUA-U-GAACCUG-CU------U--U-AU-AUGGAg--g------------------------------------------------------------------------------a------------------------------------------auUC-UG-U-AU-G---AGCAGC-GUAGCC-UGCCUUGA-GUGG-A-C--U--U-G--A-gG--G---G--A--U-U-AU--G-G----AA----------U-----U-A--A--A-G-A-U-G-C----A----U----Aa-aA--A-U-GG-----aU--G--G-C-C-A--------------------------------------------------------------------------------------CC-A-U-UuU--A--U---G-C---A----G--C--C--U-Uu-uCG-------------CCAUAUGAAA-UCA-A-G-C--C-UGCAAAAGAG-G-C-UA-AGG-A-A-C---G-GU---CG--AAg---gCUG--U---U--GAGGAAAUCUCCUAGACUG-UUUG-G----cA---A------------------------------------------------------------------------------------------------------------------------------------------------------------------------------------GA-CACACAA-UA-GG---AAUUAUAGUGCGGAC--U--AAGU------GGUAAUCCAGU-CC-GACU--U---U-C-G-GA---GA----------------------------------------------------------------CGA-AGU-CGAUCC-GGGU-U-U-AA-U---GG-GGAACCGCCA-G-A--A-UGGUGA-CAUUC---GG-U-A-C-C-U-G-GA-U---GGGAA-AACCUACUGG-A-CC----U-AAGCUGCAAUUU-UUACCUAU-U---G-G-GU-GA-C-C--AU-U-C-CU-U-U-CCUUACAUAA
NZ_JAMBOS010000028.1/32518-33138/1-621                                 UGAAUAGU-AA-A-C-G--AGAGUGGU-GCAGUAU-UC-UAGU-CGGUU--CU--CCG-U-U-C-U-UGAAGGCGGGGCUAAA-AAUCCGCC-A-AA--G-GGCAC-A-U-C--GAUGAAGCUCCUUGUU-U-C-GGCUUGAG-GCGCCCA-----GCCUUGGGUCGAAGCU---GGGAGA----------------------------------------------------------------UA-AGG-UAA---U-AGGG-C-GAUCCGCAAAGGCA----------------------------------------UGUGG-GC-G--A----UG-A-CCCUG-UUACCGUGGAG-GC-C--U--UU-U----A-CC-CG---GU-G---G-A--U-A-CG---CG---------------------------------------------------------------------------------------------------UG-U--A-U--U--uU-A---C--C-aGG-GU----A-A-A-G--G---gUA-U-GAACCUG-CA------A-cG-GC-AAGCUa--g------------------------------------------------------------------------------g-------------------------------------------gAG-CU-U-GU-C---UGCAGC-GUAGCC-UGCCUUGA-GUGG-A-G-cU--A-G--A-gG--G---G--A--U-U-AU--G-G----AU----------A-----A-A--G--G-A-U-U-U-G----G----C----G---G--C-A-GU------C--G--G-C-C-A--------------------------------------------------------------------------------------AC-U-G-U-U--G--C---U-G---A----A--U--U--U-U---AC-------------CCGUAUGAAA-UCU-A-C-U--C-UGCAAAAGAG-G-A-UAaAAG-A-A-C---G-GC---AC--GGg---aCCG--C---C--GAGGAAAUCUCCUAGACUG-UUCG-A-----U---C------------------------------------------------------------------------------------------------------------------------------------------------------------------------------------GA-CAUUUAA-AG-AG---GAUUACAGUGUAGAC--U--AAGU------GGUAAUCCAGU-CU-GGCG--U---A-U-G-GC---GA----------------------------------------------------------------CAG-CGC-CAAAUU-CAGC-A-U-AA-A---GG-GAAACCGCCG-U-U--G-CGGCGA-CGCAG--CGG-U-G-C-U-G-A-AU-U---GGGAA-AUCCUACUGG-A-CC----U-AAGCUACAGAGU-UUACUCUU-U---A-A-AU-GA-C-C--AC-U-C-CA-U-U-ACAUAGGUAC
NZ_MCHZ01000001.1/429632-429040/1-593                                  UAUCUUCU-AC-A-C-U--UGAGUGGU-GCAGUAU-UC-UAGU-CAGAG--CA-UCUA-A-U-U-C-UGAAGGCGGGGCUAAA-AAUCCGUC-A-AA--G-GGCAC-A-U-C--GAUGAAGUUCCUGGUA-U-U-GGCUUCUG-ACGCCCA-----GUCAGGGGUUGAUGCU---GGGAGU-----------------------------------------------------------------A-AGG-AAU--aG-GGGG-C-GAUCCACAAUGGCA----------------------------------------UGUGG-AC-G--G----CG-A-CCCUC-UUUCCGUGGAG-AC-C--U--AA-A----U-CU-C------------------------gAA---------------------------------------------------------------------------------------------------------------------------A--GG-GA----U-U-A-G--G----A--U-GAACCUG-CA---------U-GU-GGUAGa--u------------------------------------------------------------------------------u-------------------------------------------uCU-GC-U-AC-A---UGCAGU-GUAGCC-UGCCUUGA-GUGG-A-A--U--A-G--G--U--G---G--A--U-G-AA--U-A----GA----------U-------U--C--A-G-C-U-U-U----A----A----U---A--U-U-AU------G--G--G-C-C-C--------------------------------------------------------------------------------------GU-A-A-U-A--U--U---A-A---A----G--C--A--U-U---GC-------------UAUUC-UAAA-CCU-A-U-U--C-UGCAAAAGAG-G-C-UA-GGA-A-U-U---A-GU---AU--GC-----CUG--U---U--GAGGAAAACUCCUAGACUG-UUUC-C-----A---C-----------------------------------------------------------------------------------------------------------------------------------------------------------------------g----------ugAA-GGUAUAU-UA-AG---GAUUACAGUGCGGAC--U--UAGU------GGUAGUCUAGU-CU-UAUA--C---U-U-G-GC---GA----------------------------------------------------------------CAG-UAU-AAAUAU-GGGU-U-U-AA-A---GG-GAAACCGCUG-A-U--C-UGGCAA-CAGAA--CAG-U-A-C-C-C-A-UA-U---GGGAA-AUCCUACUAG-A-CC----U-AAGCCGCAAAGU-UUACUUAA-U---A-U-AC-UA-C-C---C-U-C-AA-G-U-GUUAGUAUAC
NZ_LACN01000006.1/158947-159581/1-635                                  UAUAAGAU-GG-G-A-U--AGGGUGAU-GCAGUAU-CC-UAGU-CAGAG--UG-GCUG-C-U-U-U-CGAAGGCGGGCCUAAA-AAUCCGCC-A-AA--G-GGCAC-A-C-C--GAUGAAGUUCCUGGUU-U-C-GGCUUCUG-ACGCCCA-----GUCAGGGGUUGAAGCU---GGGAGU-----------------------------------------------------------------A-AGG-GAU---A-AGGG-A-GUCCUGCAAUGGCA----------------------------------------UGCAG-GA-U--G----GA-A-CCCUU-UUCCCGCGGAG-GC-U--A--AC------G-CA-CA---AA-A---A-G--C-U-CUcuu-------------------------------------------------------------------------u-------------------------uuAG-U--U-C--U---U-U---U--U--GU-GC----G-U-U-A--G----U--A-AAACCUA-CC------G--C-CA-GGUACa--u------------------------------------------------------------------------------cuacgau------------------------------gaguagauGU-GC-U-UG-G---GGUAGU-GUAGCC-UGCCUUGA-GCGA-A-A--U--A-G--A--C--G---G--A--U-G-GC--C-G----AAu--------uU-----G-U--G--G-C-U-C-C-U----C----U----A---A--A-A-AU------A-gG--G-C-C-C--------------------------------------------------------------------------------------GU-U-U-U-U--A--G---A-G---G----A--G--U--C-U---UG-------------AGGCCUGAAA-UCU-A-U-U--U-CGCAAAAGAG-G-C-UA-GAA-A-G-C---A-UG---CC--CU-----CUG--U---C--GAGGAAAGCUCCUAGGCUG-UGCC-G-----A---U-----------------------------------------------------------------------------------------------------------------------------------------------------------------------uuc-------ucgGC-UUUACGA-AG-GG---GAUUAAAGUGCGGAC--U--AAGU------GGCGAUCUGGU-UG-UGUG--U---U-G-G-GC---AA----------------------------------------------------------------CCG-CAC-ACCCAA-ACUU-U-U-AA-A---GG-GAAACCGCCU---C--C-UGGCGA-CGGG---AGG-U-A-A-G-U-U-UG-G---GGGAA-AUCCUACCAG-A-CC---uU-AAGCCGCAAAAU-UUACCCUU-C---G-U-AA-AA-U-C--AC-C-C-UA-U-C-CCAUAAAUUU
NZ_AVBF01000093.1/9116-8492/1-625                                      UAUAUUAC-AA-A-U-C--AGGAUGGU-GCAGUAU-UC-UAGU-CGGCC--C--UCCG-A-U-U-C-UGAAGGCGGGCCUAAA-AAUCCGCC-A-AA--G-GGCAC-A-U-C--GAUGAAGUUCCUUGUG-U-U-GGCUUGAG-GCGCCCA-----GCCUUGGGUCGAUGCU---GGGAGU----------------------------------------------------------------UA-AGG-UUG---C-GGGG-C-GAUCCACAAUGGCA----------------------------------------UGUGG-GC-G--U----UG-A-CCCUG-CUUCCGCGGAG-GC-C--C--AA-U----A-UC-GU---AG-G---A-G--G-C-UGu-u-------------------------------------------------------------------------cu-----------------------cauAC-G--U-C--U---G-C---U--A--UG-AA----U-U-G-G--G---gUA-U-GAACCUG-UG------A--G-GU-UGUUUu--u------------------------------------------------------------------------------gg-----------------------------------------gaAG-AU-A-AU-C---CACAGC-GUAGCC-UGCCUUGA-GUGG-C-A--C--U-G--A-gG--G---G--A--U-U-AU--G-G----UU----------C-----A-U--A--A-A-C-A-U-U----C----A----U---C--U-A-UA------U--G--G-C-C-A---------------------------------------------------------------------------------------A-U-A-G-A--U--G---G-A---U----G--U--U--U-A---CAc----------cgCCAUAUGAAA-UCA-G-C-G--C-UGCAAAAGAG-G-C-UA-GGG-A-U-C---G-GU---CA--AAg---gCUG--U---C--GAGGAAAUCUCCUAGACUG-UUCU-G-----A--uG------------------------------------------------------------------------------------------------------------------------------------------------------------------------------------GA-CACCUAA-GA-GG---GAUUAUAGUGCGGAC--U--AAGU------GGCAAUCCAGU-CU-AGUU--U---C-U-G-GU---GA----------------------------------------------------------------CGG-AGC-UAAGGC-AGAU-U-U-AA-A---GG-GGAACCGCCG-U-U--G-UGGCAA-CAC-U--CGG-U-A-U-C-U-G-CU-U---GGGAA-AACCUACUGG-A-CC----U-AAGCCGCAGUUU-UAAUCUUU-U---A-G-GU-GA-C-C--AU-C-C-UG-U-A-AUACAUAAUG
NC_009437.1/1996671-1997302/1-632                                      UACAAGAU-GG-G-A-U--AGGGUGAU-GCAGUAU-CC-UAGU-CAGAG--UG-GCUG-C-U-U-U-CGAAGGCGGGCCUAAA-AAUCCGCC-A-AA--G-GGCAC-A-C-C--GAUGAAGUUCCUGGUU-U-U-GGCUUCUG-ACGCCCA-----GUCAGGGGUUGAAGCU---GGGAGU-----------------------------------------------------------------A-AGG-GAU---A-AGGG-A-GUCCUGCAAUGGCA----------------------------------------UGCAG-GA-U--G----GA-A-CCCUU-UUCCCGUGGAG-GC-U--A--AC------G-CA-CA---AA-A---A-G--A-A--Aa-cU------------------------------------------------------------------------a-------------------------aa---U--U-C--U---U-U---U--U--GU-GC----G-U-U-A--G----U--A-AAACCUA-CC------A--C-CA-GGUACa--u------------------------------------------------------------------------------cuauaauu-----------------------------aaguagauGU-GC-U-UG-G---GGUAGU-GUAGCC-UGCCUUGA-GCGA-A-A--U--A-G--A--C--G---G--A--U-G-GC--C-G----AAu--------uU-----A-U--G--G-C-U-C-C-U----C----U----A---A--A-A-AU------A-gG--G-C-C-C--------------------------------------------------------------------------------------GU-U-U-U-U--A--G---A-G---G----A--G--U--C-U---UG-------------AGGCCUGAAA-UCU-A-U-U--U-CGCAAAAGAG-G-C-UA-GAA-A-G-C---A-UG---CC--CU-----CUG--U---C--GAGGAAAGCUCCUAGGCUG-UGCC-G-----A---C-----------------------------------------------------------------------------------------------------------------------------------------------------------------------uu--------ucgGC-UUUACGA-AG-GG---GAUUAAAGUGCGGAC--U--UAGU------GGCGAUCUGGU-UG-UGUG--U---U-G-G-GC---AA----------------------------------------------------------------CCG-CAC-ACCCAG-ACUU-U-U-AA-A---GG-GAAACCGCCU---C--C-UGGCGA-CGGG---AGG-U-A-A-G-U-U-UG-G---GGGAA-AUCCUACCAG-A-CC---uU-AAGCCGCAAAAU-UUACCCUU-C---G-U-AA-AA-U-C--AC-C-C-UA-U-C-CCAUAAAUUU
NZ_MRAE01000034.1/18814-19417/1-604                                    UAUAUAAA-UA--------AAGGUGGU-GCAGUAU-UC-UAGU-CAGGU--AA-GUAU-A-A-C-U-UGAAGGCGGGGCUAAA-AAUCCGCU-A-AA--G-GGCAC-A-U-C--GAUGAAGCUUCUGGUG-C-U-GGCUUAUG-ACGCCCA-----GUUGUGGGCUGGUGCU---GGGAGA-----------------------------------------------------------------A-AGA-AGG---C-UGGG-G-CAACCACAAAGGCA----------------------------------------UGUGA-CA-A--U----UG-A-UCCUA-CCUUCGUGGAG-GC-C--A--UU-G----A-UU-GU---GU-G---U-A--G-G-GAgag-------------------------------------------------------------------------a--------------------------gUC-C--C-U--A---U-G---G--A--CG-AC----A-A-U-G--G----AU-U-AAACCUG-CA------A--U-GU-GGCGA----A---------------------------------------------------------------------------------------------------------------------------A-GC-U-AU-G---UGCAGU-GUAGCC-UGCCUUGA-GUGA-U-G--G--G-G--G--G--A---G--A--G-G-UU--A-A----GU----------U-----U-A---------A-A-U-C----U----A----A---A--A-G-UU------A--G--G-C-C-A--------------------------------------------------------------------------------------AA-C-U-U-U--U--A---G-A---C----U--A--U--------UG-------------CUUGCUGAAA-CCU-U-C-A--U-UGCAAAAGAG-G-C-UA-GAG-A-U-A---U-AC---CC--AA-----CUG--C---U--GAGGAAAUCUCCUAGACUG-UUCU-A-----U--aU------------------------------------------------------------------------------------------------------------------------------------------------------------------------------------GA-GGUAUAU-UG-GG---GAUUACAGUGCGGAC--U--AAGU------GGCAAUCCAGU-UC-UAUU--U---C-U-G-GU---GA----------------------------------------------------------------CAG-GGU-AGGUAA-AACA-U-U-AA-A---GG-GAAACCGUCA-A-A--A-UGGUGA-CAUUU--UGA-U-U-G-U-U-U-UA-C---GGGAA-AUCCUACUGG-A-CC----U-AAGCCGCAAGAU-UUACUCAA-U---A-U-AC-UA-C-C--AC-C-U-UA-U-A-AAUUUACAUA
NZ_MDJR01000001.1/738102-738684/1-582                                  AUAUCAUC-UA-C-U-U--GGAGUGGU-GCAGUAU-UC-UAGU-CAGAC--CA-GCUA-A-U-U-C-UGAAGGCGGGGCUAAA-AAUCCGUC-A-AA--G-GGCAU-A-U-C--GAUGAAGUUCCUGGUU-A-C-GGCUGCUG-ACGCCCA-----GUCGGGGGUCGUUUCU---GGGAGU-----------------------------------------------------------------A-AGG-AGG--aU-GGGG-C-GAUCCACAAUGGCA----------------------------------------UGUGG-GC-G--U----UG-A-CCCUA-CCUCCGUGGAG-AC-U--C--AU------------------------------G-CU---UA---------------------------------------------------------------------------------------------------UG-C--------------------------------A-U-G-A--G----A----UACCCUG-CA------U--U-GU-GGUGU----A--------------------------------------------------------------------------------------------------------------------------UA-GC-U-AC-A---UGCAGC-GUAGCC-UGCCUUGA-GUGA-A-A--U--A-G--G--U--G---G--A--U-A-AC--A-G----UU------------------A--A--A-C-U-U-C-G----A----U----U---U--C-U-AA------G--G--G-C-C-C---------------------------------------------------------------------------------------U-A-G-A-A--U--G---A-G---A----A--G--U--A-U---UG-------------CUGUU-GAAA-CCU-A-U-U--U-UGCAAAAGAG-G-C-UA-GGA-A-U-U---A-GU---AU--GG-----CUG--U---A--GAGGAAAACUCCUAGACUG-UUCU-U-----U--aU------------------------------------------------------------------------------------------------------------------------------------------------------------------------------------GA-GGUAUAC-UG-AG---GAUUACAGUGCGGAC--U--AAGU------GGCAAUCUAGC-CU-UACC--U---U-U-G-GC---GA----------------------------------------------------------------CAA-GGU-AAAGAU-GAGA-U-U-AA-A---GG-GAAACCGCUG-C-U--A-UGGCGA-CAU-G--CAG-U-U-C-U-C-A-UC-U---GGGAA-AUCCUGCUAG-A-CC---uU-AAGCCGCAAGAU-UUACUCAG-U---A-U-AC-UA-C-C--AC-U-C-CA-A-G-UUAGCUGAUA
NZ_QMBG01000001.1/274444-275054/1-611                                  UUUCUAAU-AG-G-A-A--AAGGUGGC-ACAGUAU-UC-UAGU-CAGGU--AA-GUAU-U-U-C-U-UGAAGGCGGGGCUAAA-AAUCCGCC-A-AA--G-GGCAU-A-U-C--GAUGAAGCUUCUGGUG-C-U-GGCUUAUG-ACGCCCA-----GUUAUGGGCUGGUGCU---GGGAGU-----------------------------------------------------------------A-AGA-AGG--aU-GGGG-C-GGC-CGCAAUGGCA----------------------------------------UGCG--CA-A--C----UG-A-CCCUA-CCUUCAUGGAG-AC-C--A--UU-A----A-UU-GU---GU-U---U-U--A-G-GUu-a-------------------------------------------------------------------------g-------------------------ucGC-C--U-A--U---U-G---U--A--CG-AU----A-A-U-G--G----AU-U-AAACCUG-UA------U--U-GU-GGUUA----A--------------------------------------------------------------------------------------------------------------------------AA-GC-U-AU-G---UGCAGU-GUAGCC-UGCCUUGA-GUGA-U-G--C--A-G--G--G--A---G--A--G-G-UA--A-U----AU----------C-----A-------------A-C-U----U----U----A---A--C-C-UU------U--G--G-C-C-A--------------------------------------------------------------------------------------AA-G-G-U-U--A--A---A-G---C----U--C--U--------UG-------------GUUACUGAAA-CCU-A-C-A--U-UGCAAAAGAG-G-C-UA-GAG-A-U-A---U-AC---CU--AA-----CUG--U---C--GAGGAAAUCUCCUAGACUG-UUCC-Au--uu----------------------------------------------------------------------------------------------------------------------------------------------------------------------------ug--------uauGA-AGUGAAU-UA-AG---GAUUAUAGUGCGGAC--U--AAGU------GGUAAUCCAGU-CC-UACU--U--aU-U-G-GU---AA----------------------------------------------------------------CAA-AGU-AGAUAG-GGUA-U-U-AA-A---GG-GAAACCGUCA-A-A--A-UGGCGA-CAUUU--UGG-U-U-A-C-U-C-UA-U---GGGAA-AGCCUACUGG-A-CC----U-AAGCCGUAAGGU-UUACUUAA-U---U-U-AC-UG-C-C--AC-U-U-UU-U-U-CUGGAAAAUU
NZ_CP116337.1/985986-986617/1-632                                      UAUAAAAU-GG-G-A-U--AGGGUGAU-GCAGUAU-CC-UAGU-CAGAG--UG-GCUG-C-U-U-U-CGAAGGCGGGCCUAAA-AAUCCGCC-A-AA--G-GGCAC-A-C-C--GAUGAAGUUCCUGGUU-U-U-GGCUUCUG-ACGCCCA-----GUCAGGGGUUGAAGCU---GGGAGU-----------------------------------------------------------------A-AGG-GAU---A-AGGG-A-GUCCUGCAAUGGCA----------------------------------------UGCAG-GA-U--G----GA-A-CCCUU-UUCCCGUGGAG-GC-U--A--AC------G-CA-CA---AA-A---A-G--A-A---ggcU------------------------------------------------------------------------a-------------------------aa---U--U-C--U---U-U---U--U--GU-GC----G-U-U-A--G----U--A-AAACCUA-CC------G--C-CA-GGUACa--u------------------------------------------------------------------------------cuauaauu-----------------------------aaguagauGU-GC-U-UG-G---GGUAGU-GUAGCC-UGCCUUGA-GCGA-G-A--U--A-G--A--C--G---G--A--U-G-GC--C-G----AAu--------uU-----A-U--G--G-C-U-C-C-U----C----U----A---A--A-A-AU------A-gG--G-C-C-C--------------------------------------------------------------------------------------GU-U-U-U-U--A--G---A-G---G----A--G--U--C-U---UG-------------AGGCCUGAAA-UCU-A-U-U--U-CGCAAAAGAG-G-C-UA-GAA-A-G-C---A-UG---CC--CU-----CUG--U---C--GAGGAAAGCUCCUAGGCUG-UGCC-G-----A---U-----------------------------------------------------------------------------------------------------------------------------------------------------------------------uu--------ucgGC-UUUACGA-AG-GG---GAUUAAAGUGCGGAC--U--UAGU------GGCGAUCUGGU-UG-UGUG--U---U-G-G-GC---AA----------------------------------------------------------------CCG-CAC-ACCCAA-ACUU-U-U-AA-A---GG-GAAACCGCCU---C--C-UGGCGA-CGGG---AGG-U-A-A-G-U-U-UG-G---GGGAA-AUCCUACCAG-A-CC----UcAAGCCGCAAAAU-UUACCCUU-C---G-U-AA-AA-U-C--AC-C-C-UA-U-C-CCAUAAAUUU
NZ_WMEU01000002.1/456161-456785/1-625                                  UAUAUUAC-AA-A-U-C--AGGAUGGU-GCAGUAU-UC-UAGU-CGGCC--C--UCUG-A-U-U-C-UGAAGGCGGGCCUAAA-AAUCCGCC-A-AA--G-GGCAC-A-U-C--GAUGAAGUUCCUUGUG-U-U-GGCUUGAG-GCGCCCA-----GCCUUGGGUCGAUGCU---GGGAGU----------------------------------------------------------------UA-AGG-UUG---C-GGGG-C-GAUCCACAAUGGCA----------------------------------------UGUGG-GC-G--U----UG-A-CCCUG-CUUCCGCGGAG-GC-C--C--AA-U----A-UC-GU---AG-G---A-G--G-C-UGu-u-------------------------------------------------------------------------cu-----------------------cauAC-G--U-C--U---G-C---U--A--UG-AA----U-U-G-G--G---gUA-U-GAACCUG-UG------A--G-GU-UGUUUu--u------------------------------------------------------------------------------gg-----------------------------------------gaAG-AU-A-AU-C---CACAGC-GUAGCC-UGCCUUGA-GUGG-C-A--C--U-G--A-gG--G---G--A--U-U-AU--G-G----UU----------C-----A-U--A--A-A-C-A-U-U----C----A----U---C--U-A-UA------U--G--G-C-C-A---------------------------------------------------------------------------------------A-U-A-G-A--U--G---G-A---U----G--U--U--U-A---CAc----------cgCCAUAUGAAA-UCA-G-C-G--C-UGCAAAAGAG-G-C-UA-GGG-A-U-C---G-GU---CA--AAg---gCUG--U---C--GAGGAAAUCUCCUAGACUG-UUCU-G-----A--uG------------------------------------------------------------------------------------------------------------------------------------------------------------------------------------GA-CACCUAA-GA-GG---GAUUAUAGUGCGGAC--U--AAGU------GGCAAUCCAGU-CU-AGUU--U---C-U-G-GU---GA----------------------------------------------------------------CGG-AGC-UAAGGC-AGAU-U-U-AA-A---GG-GGAACCGCCG-U-U--G-UGGCAA-CAC-U--CGG-U-A-U-C-U-G-CU-U---GGGAA-AACCUACUGG-A-CC----U-AAGCCGCAGUUU-UAAUCUUU-U---A-G-GU-GA-C-C--AU-C-C-UG-A-A-AUACAUAACG
NZ_LSKU01000001.1/848154-848775/1-622                                  UAUUGCUGuUU-A-U-U--GGAGUGGU-GCAGUAUuUC-UAGU-CAAUC--U--ACCU-A-U-C-U-UGAAGACGGGCCUAAA-AAUCCGUC-A-AA--G-GGCAC-A-U-C--GAUGAAGUUCUUGGUG-U-U-GGCUUCUG-ACGCCCA-----GUCGGGGGUCGAUGCU---GGGAGU----------------------------------------------------------------UA-AGG-UUG---A-AGGG-C-GAUCCACAAUGGCA----------------------------------------UGUGG-GC-G--U----AG-A-CCCUU-CUUCCGCGGAG-GC-C--C--AA-G----U-UC-GU---AG-U---A-A--G-G-AGg-u-------------------------------------------------------------------------ucc----------------------uacCA-A--A-U--U---A-U---U--A--UG-GC----U-U-G-G--G---gUA-U-GAACCUG-CA------A--U-GC-GAGGU---uU--------------------------------------------------------------------------------------------------------------------------CA-CU-U-GU-A---UGCAGC-GUAGCC-UGCCUUGA-GUGA-U-A--U--A-G--UguG--G---G--A--U-U-AU--A-G----GC----------U-----A-A--C----A-A-U-A-A----A----U----C---A--U-C-UU------C--G--G-C-C-A---------------------------------------------------------------------------------------A-G-A-U-G--A--U---U-U---A----U--U--C--G-----UU-------------CUAUAUGAAA-UCU-A-U-A--U-UGCAAAAGAG-G-C-UA-GGG-A-U-A---G-GU---UA--AAg---gUUG--U---U--GAGGAAAACUCCUAGACUG-CUCA-U-----A--aU------------------------------------------------------------------------------------------------------------------------------------------------------------------------------------GA-GGCUCUU-UG-AG---GAUUGUAGUGUGGAC--U--AAGU------GGUAAUCUAGU-CC-AAUG--U---U-U-G-GU---GA----------------------------------------------------------------CAA-CAU-UGAGGA-GAGC-G-U-AA-A---GG-GAAACCGCCU-U-U--U-UGGCGA-CGAAA--AGG-U-GuC-U-C-U-CU-U---GGGAA-AACCUACUGG-A-CC----U-AAGCCACAGUGU-UUACUCAA-A---G-A-GU-UA-C-C--AC-U-C-CA-A-U-AUUGGCUUAA
NZ_JALGRC010000004.1/195912-196536/1-621                               UUAUUAAG-AA-U-G-A--GGAAUGGU-GCAGUAU-UC-UAGU-CAGUC--C--UCCG-U-U-C-C-UGAAGGCGGGCCUAAA-AAUCCGCC-A-AA--G-GGCAC-A-U-C--GAUGAAGUUCCUUGUG-U-U-GGCUUGAG-GCGCCCA-----GCCUUGGGUCGAUGCU---GGGAGU----------------------------------------------------------------UA-AGG-UUU---U-CGGG-C-GAUCCACAAAGGCA----------------------------------------UGUGG-GC-G--U----UG-A-CCCGA-UUACCGCGGAG-GC-C--C--AU-C----U-CU-GU---CG-U---G-A--C-U-GCu-a-------------------------------------------------------------------------agc----------------------cuaGG-A--G-U--C---A-U---U--A--UG-GA----A-U-G-G--G---gUA-U-GAACCUG-CU------U--A-AU-UGGGUa--a------------------------------------------------------------------------------gg----------------------------------------gacAC-CU-U-GU-U---AGCAGC-GUAGCC-UGCCUUGA-GUGG-U-G-uC--U-G--A-gG--G---G--A--U-U-AG--A-G----UC------------------U--U--A-A-A-U-A-U----A----A----G---U--A-C-UG-----gU--G--G-C-C-A--------------------------------------------------------------------------------------CA-G-A-A-U--U--U---A-U---A----U--U--U--U-U---AU-------------CUCUAUGAAA-UCA-G-C-A--C-UGCAAAAGAG-G-C-UA-GGG-A-G-C---G-GC---UA--AAg---aCUG--U---A--GAGGAAAACUCCUAGACUG-UUCU-U---------G------------------------------------------------------------------------------------------------------------------------------------------------------------------------------------GA-CAUUUAA-AA-GG---GAUUAUAGUGUGGAC--U--AAGU------GGUAAUCCAGU-CU-AGCU--A---A-U-G-GU---GA----------------------------------------------------------------CAU-AGC-UAAGAU-GGGU-U-U-AA-A---GG-GGAACCUCCU-U-U-uA-UGGCAA-CAU-A--GGG-U-A-C-C-C-A-UC-U---GGGAA-AACCUACUGG-A-CC----U-AAGCCGCAGUUU-UUAUCUUU-U---A-A-AU-GA-C-C--AU-U-C-CU------UCUUACAUA
NZ_JAMBOL010000013.1/53700-53080/1-621                                 UGAAUAGU-AA-A-C-G--AGAGUGGU-GCAGUAU-UC-UAGU-CGGUU--CU--CCG-U-U-C-U-UGAAGGCGGGGCUAAA-AAUCCGCC-A-AA--G-GGCAC-A-U-C--GAUGAAGCUCCUUGUU-U-C-GGCUUGAG-GCGCCCA-----GCCUUGGGUCGAAGCU---GGGAGA----------------------------------------------------------------UA-AGG-UAG---G-AGGG-C-GAUCCGCAAAGGCA----------------------------------------UGUGG-GC-G--A----UG-A-CCCUG-UUACCGUGGAG-GC-C--U--UU-U----A-CC-CG---GU-G---G-A--U-A-CG---CG---------------------------------------------------------------------------------------------------UG-U--A-U--U--uU-A---C--C-aGG-GU----A-A-A-G--G---gUA-U-GAACCUG-CA------A-cG-GC-AAGCUa--g------------------------------------------------------------------------------g-------------------------------------------gAG-CU-U-GU-C---UGCAGC-GUAGCC-UGCCUUGA-GUGG-A-G--G-aA-G--A-gG--G---G--A--U-U-AU--G-G----AU----------A-----G-A--G--G-A-U-U-U-A----G----C----G---G--C-A-GU------C--G--G-C-C-A--------------------------------------------------------------------------------------AC-U-G-C-U--U--C---U-A---A----A--U--U--U-U---AC-------------CCAUAUGAAA-UCU-A-C-U--C-UGCAAAAGAG-G-A-UAaAAG-A-A-C---G-GC---AC--GGg---aCCG--C---U--GAGGAAAUCUCCUAGACUG-UUCG-A-----U---U------------------------------------------------------------------------------------------------------------------------------------------------------------------------------------GA-CAUUUAA-AG-AG---GAUUACAGUGUAGAC--U--AAGU------GGUAAUCCAGU-CU-GGCG--U---C-U-G-GC---GA----------------------------------------------------------------CAG-CGU-CAAAUU-CAGC-A-U-AA-A---GG-GAAACCGCCG-U-U--G-CGGCGA-CGCAG--CGG-U-G-C-U-G-A-AU-U---GGGAA-AUCCUACUGG-A-CC----U-AAGCUACAGAGU-UUACUCUU-U---A-A-AU-GA-C-C--AC-U-C-CA-U-U-ACAUAGGUAC
NZ_CP045915.1/2737443-2736810/1-634                                    AAAGUAUG-UA-A-A-U--GGGAUGGU-GCAGUAU-UC-UAGU-CAAUC--C--UCCG-U-U-U-C-UGAAGGCGGGCCUAAA-AAUCCGCC-A-AA--G-GGCAC-A-U-C--GAUGAAGUUCCUUGUG-U-C-GGCUUGAG-GCGCCCA-----GCCUUGGGUCGAUGCU---GGGAGU----------------------------------------------------------------UA-AGG-UUG---A-AGGG-C-GAUCCACAAAGGCA----------------------------------------UGUGG-GC-G--A----CG-A-CCCUU-CUUCCGCGGAG-GC-C--C--AU-C----U-CU-GU---AU-U---U-U--A-U-UC--u-U-----------------------------------------------------------------------agc----------------------caaGA-A--U-G--A---A-G---U--A--UG-GA----A-U-G-G--G---gUA-U-GAACCUA-UG------U--A-AU-AAGGGu--c------------------------------------------------------------------------------agg---------------------------------------gaaUC-CU-U-AU-U---UGUAGC-GUAGCC-UGCCUUGA-GUGG-U-G--C--G-A--A-gG--G---G--A--U-U-AC--A-G----GU----------A-----A-C--A--A-A-G-U-G-U----U----C----C---U--A-A-CUg---gaU--G--G-C-C-A----------------------------------------------------------------------------------c--uAG-U-U-A-A--G--G---A-C---A----U--G--U--U-U---UU-------------CUGUAUGAAA-UUC-G-U-A--C-UGCAAAAGAG-G-C-UA-GGA-A-A-C---G-GU---UA--AGg---gUUG--U---U--GAGGAAAUCUCCUAGACUG-UUCC-Aa--gu----------------------------------------------------------------------------------------------------------------------------------------------------------------------------a----------agGA-CAUUUAA-AA-GG---GAUUAUAGUGCGGAC--U--GAGU------GGUAAUCCAGU-CU-AGCG--U---U-G-G-GU---GA----------------------------------------------------------------CUG-CGC-UAAGAC-AGGU-U-U-AA-A---GG-GGAACCGCCA-G-A--G-UGGCAA-CACUC---GG-U-A-U-C-U-G-UC-U---GGGAA-AACCUACUGG-A-CC----U-AAGCCGCAGUUU-UUACCUUG-A---A-A-AU-GA-C-C--AU-U-C-CA-U-U-CCUGUAUACA
NZ_JAGGKK010000021.1/44328-44952/1-625                                 UAAAAUUA-UA-A-U-A--GGAAUGGU-GCAGUAU-UC-UAGU-CAGUC--U--UCCG-U-U-U-C-UGAAGGCGGGCCUAAA-AAUCCGCC-A-AA--G-GGCAC-A-U-C--GAUGAAGUUCCUUGUG-U-U-GGCUUGAG-GCGCCCA-----GCCUUGGGUCAGUGCU---GGGAGU----------------------------------------------------------------UA-AGG-UUU---U-CGGG-C-GAUCCACAAAGGCA----------------------------------------UGUGG-GC-G--U----UG-A-CCCGA-UUACCGCGGAG-GC-C--C--AU-A----U-CU-GU---GG-U---G-A--U-A-ACu-a-------------------------------------------------------------------------agc----------------------cuaGG-G--A-U--C---A-C---U--A--UG-GA----A-U-G-G--G---gUA-U-GAACCUG-UA------G--A-AU-AGGGAa--a------------------------------------------------------------------------------gg----------------------------------------gacAC-CU-U-AU-U---UGCAGC-GUAGCC-UGCCUUGA-GUGG-U-G--G--U-G--A-gG--G---G--A--U-U-AG--A-G----UC----------G-----U----A--A-A-U-A-A-C----A----A----G---C--C-A-AG------U--G--G-C-C-A--------------------------------------------------------------------------------------CU-A-G-C-U--U--G--aU-U---A----U--U--U--U-U---AU-------------CUCUAUGAAA-UCA-A-C-A--C-UGCAAAAGAG-G-C-UA-GGG-G-G-C---G-GU---UA--AAg---aCUG--C---U--GAGGAAAUCUCCUAGACUG-UUCC-A-----A---A------------------------------------------------------------------------------------------------------------------------------------------------------------------------------------GA-CAUUUAA-AA-GG---GAAUAUAGUGCGGAC--U--AAGU------GGUAAUCCAGU-CU-AGCU--U---U-G-G-GA---AA----------------------------------------------------------------CCA-AGC-UAAGAU-GAUA-U-U-AA-A---GG-GGAACCGCCU-G-U--U-UGGUAA-CAA-U--GGG-U-U-G-U-C-A-UC-U---GGGAA-AACCUACUGG-A-CC----UaAAGCCGCAAUUU-UAACCUUU-U---A-A-AU-GA-C-C--AU-U-C-CU-A-A-UUUACAUAUC
NZ_CP016379.1/2021532-2020913/1-620                                    AUAUUGAG-AG-U-C-A--UUGGUGGU-GCAGUAU-UC-UAGU-CAAUA--CA-GCUA-U-C-U-C-UGAAGGCGGGCCUAAA-AAUCCGUC-G-UC--G-GGCAC-A-U-C--GAUGAAGCUUCUGGUG-C-C-GGCUGCUG-ACGCCCA-----GUCGGGGGUCGGUGCU---GGGAGU----------------------------------------------------------------UA-AGG-AGG--cC-AGGG-C-GAUCCACAAAGGCA----------------------------------------UGUGG-GC-G--A----UG-A-CCCUU-CCUCCGUGGAG-GC-C--U--GA-----------------G-U---A-G--G-G-CU---AC---------------------------------------------------------------------------------------------------GG-C--U-C--U---A-U------------------U-C-A-G--G----UG-A-AAACCUA-CA------A-gA-GU-AUCUCc--a------------------------------------------------------------------------------gacauuua----------------------------aaaaugcugGG-GG-U-AC-G---UGUAGC-GUAGCC-UGCUCUGA-GUGG-A-A--C--A-G--G--A--G---G--A--G-A-GU--G-U----UA----------A-----U-U--A--A-G-C-A-U-U----U----U----U---U--C-C-AG------G--G--G-C-C-C-----------------------------------------------------------------------------------------A-G-A-A--A--A---A-A---U----G--C--U--U-G---UA-------------UCACUUGAAA-CCU-G-U-U--C-UGCAAAAGGA-G-C-UA-AGA-G-A-U---A-GC---UU--GU----aUUG--U---U--AAGGAAAACUUCUAGACUG-UUCC-C-----U---U-----------------------------------------------------------------------------------------------------------------------------------------------------------------------uu--------uggGA-AGUGCAC-GA-GG---GAUUAAAGUGCGGAC--U--AAGU------GGUGAUCCAGC-UC-UGCA--G---A-U-G-GU---GA----------------------------------------------------------------CAC-UGC-AGGAUG-UUCU-U-U-AA-A---GG-GAAACCGCCA-G-U--U-CGGCGA-CGG-C--UGG-U-A-G-A-A-C-AU-U---GGGAA-AACCUGCUGG-A-CC----U-AAGCCGCAGCGU-UUACCUCG-U---G-U-AC-UA-C-C--AC-C-A-AU-G-A-CUCAUAAUUA
NZ_JNIL01000001.1/255057-255663/1-607                                  CCGUCAGC-C----------GGGUGGC-GCAGUAU-UC-UAGU-CGACC--G--UCCG-U-U-C-C-UGAAGGCGGGGCUAAA-AAUCCGCC-A-AA--G-GGCAC-A-U-C--GAUGAAGUUCCUGGUG-U-U-GGCUUGGG-GCGCCCA-----GCCCUGGGCUGGUACU---GGGAGU----------------------------------------------------------------UA-AGA-AAG---U-UGGG-C-AACCCGCAAUGGCA----------------------------------------UGCGG-GA-C--C----UG-A-CCCAG-CUUUCGCGGAG-GC-C--C--AA-G----U-UC-GU---GG-U---C-C--G-C-AU---CG---------------------------------------------------------------------------------------------------AA-G--G-G--G---A-C---U--A--UG-GC----U-U-G-G--G---gGA-U-GAACCUG-CA---------U-GC-GGAGG----C--------------------------------------------------------------------------------------------------------------------------CA-UC-U-GU-G---UGCAGC-GUAGCC-UGCCUUGA-GUGG-U-A--C--C-G--A--A--G---G--A--U-C-GC--G-G----GU----------A-----G-C--A--G-G-U-G-C-C----A----G----G---C--U-C-CC------C--G--G-C-C-A--------------------------------------------------------------------------------------GG-G-A-G-C--C--A---------C----A--C--C--G-G---UG-------------CCGCGUGAAA-UCU-G-U-A--C-UGCAAAAGAG-G-C-UA-GGG-A-A-C---G-GU---CG-cGG-----UUG--U---C--GCGGAAAACGCCUAGACUG-UCUG-C-----G---A-----------------------------------------------------------------------------------------------------------------------------------------------------------------------cg---------gcAG-GGCUCUU-UG-AG---GAUUAUAGUGUGGAC--U--GAGU------GGUAAUCUAGU-CU-GACA--G---A-U-G-GC---GA----------------------------------------------------------------CAC-UGU-CAAGGG-UCGC-A-U-AA-A---GG-GAAACCGCCC-G-C--U-UGGCGA-CGAGC--GGG-U-G-C-G-A-C-CU-U---GGGAA-AACCUACUGG-A-CC----U-AAGCCACAGCGU-UUACUCAA-A---G-A-GC-UG-C-C--AC-C-C-CC-C-A-UUGCUUUUAU
NZ_BDGM02000007.1/97364-97985/1-622                                    UAUUGCUGuUU-A-U-U--GGAGUGGU-GCAGUAUuUC-UAGU-CAACC--U--ACCU-A-U-C-U-UGAAGACGGGCCUAAA-AAUCCGUC-A-AA--G-GGCAC-A-U-C--GAUGAAGUUCUUGGUG-U-U-GGCUUCUG-ACGCCCA-----GUCGGGGGUCGAUGCU---GGGAGU----------------------------------------------------------------UA-AGG-UUG---A-AGGG-C-GAUCCACAAUGGCA----------------------------------------UGUGG-GC-G--U----AG-A-CCCUU-CUUCCGCGGAG-GC-C--C--AA-G----U-UC-GU---AG-U---A-A--G-G-AGg-u-------------------------------------------------------------------------ucc----------------------uacCA-A--A-U--U---A-U---U--A--UG-GC----U-U-G-G--G---gUA-U-GAACCUG-CA------A--U-GC-GAGGU---uU--------------------------------------------------------------------------------------------------------------------------CA-CU-U-GU-A---UGCAGC-GUAGCC-UGCCUUGA-GUGA-U-A--U--A-G--UguG--G---G--A--U-U-AU--A-G----GC----------U-----A-A--C----A-A-U-A-A----A----U----C---A--U-C-UU------C--G--G-C-C-A---------------------------------------------------------------------------------------A-G-A-U-G--A--U---U-U---A----U--U--C--G-----UU-------------CUAUAUGAAA-UCU-A-U-A--U-UGCAAAAGAG-G-C-UA-GGG-A-U-A---G-GU---UA--AAg---gUUG--U---U--GAGGAAAACUCCUAGACUG-CUCA-U-----A--aU------------------------------------------------------------------------------------------------------------------------------------------------------------------------------------GA-GGCUCUU-UG-AG---GAUUGUAGUGUGGAC--U--AAGU------GGUAAUCUAGU-CC-AAUG--U---U-U-G-GU---GA----------------------------------------------------------------CAA-CAU-UGAGGA-GAGC-G-U-AA-A---GG-GAAACCGCCU-U-U--U-UGGCGA-CGAAA--AGG-U-GuC-U-C-U-CU-U---GGGAA-AACCUACUGG-A-CC----U-AAGCCACAGUGU-UUACUCAA-A---G-A-GU-UA-C-C--AC-U-C-CA-A-U-AUUGGCUUAA
NZ_FQXD01000001.1/217552-216927/2-625                                  UUAUGUAG-AA-U-A-A--GGAAUGGU-GCAGUAU-UC-UAGU-CAGUU--C--UCCG-U-A-C-C-UGAAGGCGAGCCUAAA-AAUUCGCC-A-AA--G-GGCAC-A-U-C--GAUGAAGUUCCUUGUG-C-A-GGCUUGAG-GCGCCCA-----GCUUUGGGUCUGUGCU---GGGAGU----------------------------------------------------------------UA-AGG-UUA---U-CGGG-C-GAUCCACAAAGGCA----------------------------------------UGUGG-GC-G--U----UG-A-CCCGA-UUUCCGCGGAG-GC-C--C--AU-C----U-CU-GU---AG-U---A-A--U-A-GCu-a-------------------------------------------------------------------------agc----------------------cuaGU-U--G-U--C---A-U---U--A--UG-GA----A-U-G-G--G---gUA-U-GAACCUG-CA------G--U-AG-ACGGUa--a------------------------------------------------------------------------------gg----------------------------------------gacAC-CU-A-AU-A---UGCAGC-GUAGCC-UGCCUUGA-GUGG-U-G-aC--U-G--A-gG--G---G--A--U-U-AG--G-G----CA----------------A-U--A--A-A-A-C-A-U----A----A----A---A--U-U-AG-----gU--G--G-C-C-A--------------------------------------------------------------------------------------CU-A-A-U-U--U--U---A-U---G----U--U--G--U-A---AU-------------CUCUAUGAAA-UCA-G-C-A--C-UGCAAAAGAG-G-C-UA-GGG-G-A-C---G-GU---UA--AGa---aCUG--C---U--GAGGAAAUCUCCUAGACUG-UUCA-U-----U---C------------------------------------------------------------------------------------------------------------------------------------------------------------------------------------GA-CAUUUAA-AA-GG---GAUUAUAGUGUGGAC--U--AAGU------GGUAAUCCAGU-CU-AGCU--C---U-U-G-GU---GA----------------------------------------------------------------CAA-AGC-UAAGAU-GGUU-U-U-AA-A---GG-GGAACCACCU-U-U--G-UGGUAA-CAC-G--GGG-U-A-A-C-C-A-UU-U---GGGAA-AACCUACUGG-A-CC----U-AAGCCGCAGUUU-UUACCUUU-U---A-A-AU-GA-C-C--AU-U-C-CU---G-UUAUACAUAG
NZ_JAMQKC010000001.1/171830-171204/1-627                               UUAAACUA-AU-A-A-A--GGAAUGGU-GCAGUAU-UC-UAGU-CAGCC--C--UCCG-A-U-U-C-UGAAGGCGGGCCUAAA-AAUCCGCC-A-AA--G-GGCAC-A-U-C--GAUGAAGUUCCUUGUG-C-U-GGCUUGAG-GCGCCCA-----GCCUUGGGUUAGUGCU---GGGAGU----------------------------------------------------------------UA-AGG-UUG---C-AGGG-C-GAUCCACAAAGGCA----------------------------------------UGUGG-GC-G--A----GG-A-CCCUG-UUUCCGCGGAG-GC-C--C--AU-C----U-CU-GU---UG-U---G-G--U-U-ACu-a-------------------------------------------------------------------------agc----------------------cuaGU-A--A-C--C---G-U---G--A--UG-GA----A-U-G-G--G---gUA-U-GAACCUA-CG------U-aG-GU-AGGGGu--g------------------------------------------------------------------------------uga---------------------------------------aaaUC-UC-U-AU-C---CGUAGC-GUAGCC-UGCCUUGA-GUGG-U-A--U--A-G--A-gG--G---G--A--U-U-GC--G-G----UA------------------C--A--A-G-U-A---A----A----A----A---G--U-U-AG-----aU--G--G-C-C-A--------------------------------------------------------------------------------------CU-A-G-C-U--U--U---U-C---U----G--C--U--U-U--cAU-------------CCGCAUGAAA-UCU-A-U-A--C-UGCAAAAGAG-G-C-UA-AGA-A-U-C---G-GU---UA--AAg---gCUG--C---U--GAGGAAAACUCCUAGACUG-UUCU-A-----A---A-----------------------------------------------------------------------------------------------------------------------------------------------------------------------a-----------gGA-CAUUUAU-CA-GG---AAUUAUAGUGCGGAC--U--AAGU------GGUAAUCCAGU-CC-AACA--U---A-C-G-GA---GA----------------------------------------------------------------CGG-UGU-UGAGUC-GGGU-U-U-AA-A---GG-GAAACCGCCA-G-A--A-UGGUGA-CAUUC---GG-U-A-C-C-C-G-GC-U---GGGAA-AACCUACUGG-A-CC----U-AAGCCGCAAUUU-UUACUUGA-U---A-G-AU-GA-C-C--AU-U-C-CU-U-U-CCAUACAUAA
NZ_BJYA01000003.1/226307-225683/1-625                                  GAACUUAC-GC---A-A--GGGGUGGU-GCAGUAU-GC-UAGU-CGGCC--C--CCCA-C-U-U-C-UGAAGGCGGGCCUAAA-AAUCCGCC-A-AA--G-GGCAC-A-U-C--GAUGAAGUUUCUGGUG-U-U-GGCUUGAG-GCGCCCA-----GCCUUGGGUCGAUGCU---GGGAGU----------------------------------------------------------------UA-AGG-UUG---G-AGGG-C-GAUCCACAAUGGCA----------------------------------------UGUGG-GC-G--U----UG-A-CCCUG-CUUCCGUGGAG-GC-C--C--AU-U----C-UU-GU---GC-C---C-C--A-U-UA--a-U-----------------------------------------------------------------------cgc----------------------acuUA-A--U-G--G---G-G---U--A--UG-AA----A-U-G-G--G---gUA-U-GAACCUG-CA------U--G-AU-ACCGAg--g------------------------------------------------------------------------------a------------------------------------------auUC-GC-U-AU-C---UGCAGC-GUAGCC-UGCCUUGA-GUGG-U-G--U--C-U--A-gG--G---G--A--U-U-GC--A-A----UU----------C-----A-G--U--A-C-G-U-G-U----U----C----A---A--U-C-GU------U-aG--G-C-C-A--------------------------------------------------------------------------------------AC-G-A-U-U-----A---A-C---A----C--G--U--U-Aa-aCG-------------UUGCAUGAAA-UAG-A-U-G--C-UGCAAAAGAG-G-C-UA-GGG-A-G-U---G-GU---CA--AAg---gCUG--U---C--GAGGAAAACUCCUAGACUG-UUCC-G-----Uu-gC------------------------------------------------------------------------------------------------------------------------------------------------------------------------------------GA-CAUUUAA-GA-GG---GAUUAUAGUGUGGAC--U--AAGU------GGUAAUCCAGU-CU-AGCU--U---U-C-G-GA---GA----------------------------------------------------------------CGA-GGC-UAAGGU-CGUU-U-U-AA-A---GG-GGAACCGCCG-U-A--G-UGGCAA-CAC-A--CGG-U-A-A-C-G-G-CC-U---GGGAA-AACCUACUGG-A-CC----U-AAGCCGCAAUUU-UUACCUCU-U---A-A-AU-GA-C-C--AC-C-U-CU-U-C-ACGUACAUAU
NZ_VNHO01000021.1/28343-28958/1-616                                    GAUUUCAG-GG-A-A-A--CAGGUGGU-GCAGUAU-UC-UAGU-CGAAA--UC-CUCU-U-C-U-C-UGAAGACGGGGCUAAA-AAUCCGUC-A-A---G-GGCAC-A-U-C--GAUGAAGUUCCUUGUG-C-U-GGCUGCCG-ACGCCCA-----GUCGGGGGUUGGUGCA---GGGAGU-----------------------------------------------------------------A-AGG-GAG---U-GGGG-C-AACCUGCAAAGGCA----------------------------------------UGCAG-GC-A--C-----G-A-CCCUA-CUCCCGUGGAG-AC-C--C--AA-G----U-GC-GU---GA-U---G-G--A-A-GGu-c-------------------------------------------------------------------------ac------------------------ggCC-U--U-G--C---G-U---U--A--CG-GC----U-U-G-G--G---gGG-U-GAACCUG-CA---------U-CC-GAUACa--a------------------------------------------------------------------------------a------------------------------------------ccGU-GU-U-GG-G---UGCAGU-GUAGCC-UGCCUUGA-GCGG-A-A--A--G-G--G--U--G---G--A--A-A-AA--G-G----CA------------------U--A--A-G-G-C-C-G----U----A----U---U--U-A-AA------C-cG--G-C-C-A--------------------------------------------------------------------------------------UU-U-A-A-A--U--G---C-G---G----C--C--A--A-A---UA-------------CCUUU-GAAA-CCU-U-U-U--C-UGCAAAAGAG-G-C-UA-GGA-G-A-A---G-GC--gGA--UU-----UCG--G---U--GAGGAAAACUCCUAGACUG-UUCC-Gc---aA---G------------------------------------------------------------------------------------------------------------------------------------------------------------------------------------GA-AGUGAAC-UG-AG---GAUUACAGUGCGGUC--U--AAGU------GGCAAUCCAGC-CC-UGCU--U---A-U-G-GC---GA----------------------------------------------------------------CAU-GGC-AGAGAG-GGGC-U-U-AA-A---GG-GGAACCGCCC-U-U-aC-CGGCGA-CGG-A--GGG-U-G-C-U-C-C-UC-U---GGGAA-AUCCUGCUGG-A-CC----U-AAGCCGCAAAAU-UUACUCAG-U---U-C-AC-UA-C-C--AC-C-U-GU-U-U-CGGCCGUUAU
NZ_JACHON010000001.1/523286-522658/1-629                               UAGUGAAA-AA-U-A-U--GGAAUGGU-GCAGUAU-UC-UAGU-CAAUC--C--UCCG-U-U-U-C-UGAAGGCGGGCCUAAA-AAUCCGCU-A-AA--G-GGCAC-A-U-C--GAUGAAGUUCCUUGUG-U-A-GGCUUGAA-UCGCCCA-----GAUUUGGGUCUAUGCU---GGGAGU----------------------------------------------------------------UA-AGG-UUG---A-AGGG-C-GAUCCACAAAGGCA----------------------------------------UGUGG-GC-G--A----CG-A-CCCUU-CUUCCGUGGAG-GC-C--C--AU-C----U-CU-GU---GU-U---U-C--U-A-AC--u-U-----------------------------------------------------------------------agc----------------------cagGU-U--A-G--G---A-A---G--A--CG-GA----A-U-G-G--G---gUA-U-GAACCUG-UG------U-uU-AU-GGGAGu--u------------------------------------------------------------------------------ag----------------------------------------ggaUU-CC-U-AU-G---CACAGC-GUAGCC-UGCCUUGC-GUGG-U-G--C--G-A--G-gG--G---G--A--A-U-AC--A-G----GUa--------uU-----A-A--A--U-U-G-U-A-C----C----C----U---C--A-U-AG-----gU--G--G-C-C-A--------------------------------------------------------------------------------------CU-A-U-G-G-----A---G-U---A----C--A--A--U-C---UU-------------AUGUAUGAAA-UUC-G-C-A--C-UGCAAAAGAG-G-A-UA-GGA-A-G-C---G-GU---CA--AAg---aUUG--U---U--GAGGAAAUCUCCUAGACUG-UUCU-C-----A---A-----------------------------------------------------------------------------------------------------------------------------------------------------------------------u-----------gGA-CAUUUAA-AA-GG---GAUUAUAGUAUGGAC--U--AAGU------GGUAAUCCAGU-CU-AGCA--U---A-C-G-GU---GA----------------------------------------------------------------CGU-AGC-UAAAAU-AGGU-U-U-AA-A---GG-GGAACCGCCA-U-C--G-UGGCAA-CAC-A--UGG-U-A-C-C-U-A-UU-U---GGGAA-AACCUACUGG-A-CC----U-AAGCCAUAGUUU-UUACCUUU-U---A-A-AU-GA-C-C--AU-U-C-CA-U-A-UUACAUGAAU
NZ_FUYH01000004.1/132813-133415/1-603                                  UUAUAUUC-UG-U-U-C--CAAGUGGC-GCAGUAU-UC-UAGU-CAGCU--GU-GUUU-A-U-U-A-UGAAGGCGGGGCUAAA-AAUCCGCC-A-AA--G-GGCAC-A-U-C--GAUGAAGUUCCUUGUG-C-U-GGCUCGCU-ACGCCCA-----GUAGUGGGUUGGUGCU---GGGAGU----------------------------------------------------------------AA-GGG-GGA---U-GGGG-C-GAC-CGCAAUGGCA----------------------------------------UGCG--CA-A--U----CG-A-CCCUA-CCCUCGCGGAG-AC-C--U--AU-G----U-AC-GU---GC-U---G--------CA---UU---------------------------------------------------------------------------------------------------GG-C-------A---A-G---U--A--CG-GC----A-U-A-G--G----AU-U-AAACCUG-CA------A--U-GC-GGUAU----U--------------------------------------------------------------------------------------------------------------------------AA-GC-U-GC-G---UGCAGU-GUAGCC-UGCCUUGA-GUGG-A-A--C--U-G--G--U--G---G--A--G-G-AU--A-G----AU----------C-----A-------G---A-U-A-C----A----A----A---A--U-C-UU------U--G-gA-U-C-C--------------------------------------------------------------------------------------AA-G-G-U-U--U--U---G-U---A----U--U-----A-U---CG-------------CUAUAGGAAA-CCA-G-U-U--U-UGCAAAAGAG-G-C-UA-AUA-A-U-A---A-AU---CA--GG-----CUG--U---U--GAGGAAAACUCCUAGACUG-UUCC-A-----Aa-gA------------------------------------------------------------------------------------------------------------------------------------------------------------------------------------GA-GGAAGAA-AA-GG---GAUUGCAGUGUGGAC--U--AAGU------GGUAAUCCAGC-CC-CAUA--U---A-U-G-GC---AA----------------------------------------------------------------CAA-UAU-GGACUU-UUGG-U-U-AA-A---GG-GAAACCGCCA-C-A--G-CGGCGA-CGCUG--AGG-U-CuU-A-A-A-AG-U---GGGAA-AGCCUGCUGG-A-CC----U-AAGCCGCAAACU-UAACCUUU-U---C-U-UC-UG-C-C--AC-U-U-GG-A-U-UAUACAUAGA
NZ_JAKIHL010000028.1/32874-32246/1-629                                 AUAGUACA-AA-C-G-A--AGAGUGGU-GCAGUAU-UC-UAGU-CAAUC--U--ACCU-A-U-C-C-UGAAGGCGGGGCUAAA-AAUCCGUU-A-AA--G-GGCAC-A-U-C--GAUGAAGUUCCUGGUG-U-U-GGCUUUCG-ACGCCCA-----GUCGGGGGUUGAUACU---GGGAGU----------------------------------------------------------------UA-AGG-UAG---G-AGGG-C-GAUCCACAAUGGCA----------------------------------------UGUGG-GC-G--U----UG-A-CCCUC-CUUCCGCGGAG-GC-C--C--AA-G----U-UU-GU---GG-C---A-A--G-U-GCg-uAA---------------------------------------------------------------------------------------------------GC-A--U-G--A---G-U---U--A--UG-GC----U-U-G-G--G---gUA-U-GAACCUG-UA---------U-GC-GAGCCu--a------------------------------------------------------------------------------cauac----------------------------------cuaauuGG-CU-U-GU-G---UACAGC-GUAGCC-UGCCGUGA-GUGA-U-G--A--U-G--G-cG--G---G--A--U-U-AU--A-G----GA----------U-----U-C--G--A-A-A-C-C-U----U----G----U---U--C-U-AA------U--G--G-C-C-A--------------------------------------------------------------------------------------UU-A-G-A----U--A---A-G---G----U--U--U--G-G---UG-------------CUAUAUGAAA-UCA-U-C-A--U-UGCAAAAGCG-G-C-UA-GGG-A-U-A---U-GG---UU--AAa--gaUUG--U---U--GAGGAAAACUCCUAGACUG-UUCC-U-----U---U-----------------------------------------------------------------------------------------------------------------------------------------------------------------------cu---------guGU-AGCUUUG-UG-GG---GAUUAAAGUGUGGAC--U--AAGU------GGUAAUCCAGU-CU-GGCG--A---A-U-G-GU---GA----------------------------------------------------------------CA--CGC-CAAUGA-AGUC-A-U-AA-U---GG-GAAACCGCCA-A-U--A-UGGCAA-CGUAU--UGG-U-G-A-C-U-U-CA-U---GGGAA-AACCUACUGG-A-CC----U-AAGCCGCAACAU-UUACCCAC-A---A-A-GU-GA-C-C--AC-U-C-UU-C-A-UACAUAUCUU
NZ_FQXO01000066.1/3660-4241/1-582                                      AUAUCAUU-UA-C-U-U--GGAGUGGU-GCAGUAU-UC-UAGU-CAGAC--CA-GCUA-A-U-U-C-UGAAGGCGGGGCUAAA-AAUCCGUC-A-AA--G-GGCAU-A-U-C--GAUGAAGUUCCUGGUU-A-C-GGCUGCUG-ACGCCCA-----GUCGGGGGUCGUUUCU---GGGAGU-----------------------------------------------------------------A-AGG-AGG--aU-GGGG-C-GAUCCACAAUGGCA----------------------------------------UGUGG-GC-G--U----UG-A-CCCUG-CCUCCGUGGAG-AC-U--C--AU------------------------------G-CU---UA---------------------------------------------------------------------------------------------------UG-C--------------------------------A-U-G-A--G----A----UACCCUG-CA------U--U-GU-GGUGU----A--------------------------------------------------------------------------------------------------------------------------UA-GC-U-AC-A---UGCAGC-GUAGCC-UGCCUUGA-GUGA-A-A--U--A-G--G--U--G---G--A--U-A-AC--A-G----UU------------------A--A--A-C-U-U-C-G----A----U----U---U--C-U-AA------G--G--G-C-C-C---------------------------------------------------------------------------------------U-A-G-A-A--U--G---A-G---A----A--G--U--A-U---UG-------------CUGUU-GAAA-CCU-A-U-U--U-UGCAAAAGAG-G-C-UA-GGA-A-U-U---A-GU---AU--GG-----CUG--U---G--GAGGAAAACUCCUAGACUG-CUCG-U-----U--aU------------------------------------------------------------------------------------------------------------------------------------------------------------------------------------GA-GGUAUAC-UG-AG---GAUUACAGUGCGGAC--U--AAGU------GGCAAUCUAGC-CU-UACC--U---U-U-G-GC---GA----------------------------------------------------------------CAA-GGU-AAAGAU-GAGA-U-U-AA-A---GG-GAAACCGCUG-C-U--A-UGGCGA-CAU-G--CAG-U-U-C-U-C-A-UC-U---GGGAA-AUCCUGCUAG-A-CC---uU-AAGCCGCAAGAU-UUACUCAG-C---A-U-AC-UA-C-C--AC-U-C-CA-A-G-UUAGCUGAUA
NZ_LOEE01000021.1/42044-42660/1-617                                    AUGGCAGA-GA-C-A-G--GAAGUGGC-GCAGUAU-UC-UAGU-CAGUA--CU-GCCA-U-U-U-C-UGAAGGCGGGGCUAAA-AAUCCGUC-G-AA--G-GGCAC-A-U-C--GAUGAAGUUCCUGGUU-U-C-GGCUGCCG-ACGCCCA-----GUCGGGGGUCGGUGCU---GGGAGU-----------------------------------------------------------------A-AGG-UGA--aG-GGGG-C-GAUCCACAAUGGCA----------------------------------------UGUGG-GC-G--A----UG-A-CCCUC-UCACCGUGGAG-AC-C--U--AA-A----A-G--------------A-A--G-G-AC--cCU---------------------------------------------------------------------------------------------------GU-C--C-G--U----------------A-UU----U-U-A-G--G----A--U-AAACCUG-CA------G--G-GU-GGUACc--a------------------------------------------------------------------------------auucuug------------------------------acgauuguGU-GC-U-AC-A---UGCAGC-GUAGCC-UGCCUUGA-GUGG-G-A--U-uU-G--G--U--G---G--A--U-A-AU--A-G----AU----------U-----G-C--A--G-G-U-A-U-G----A----U----G---C--C-U-AU------C--G--G-C-C-A--------------------------------------------------------------------------------------AU-G-G-G-U--A--U---G-A---U----A--C--U--A-U---UG-------------CUAUUCGAAA-CCU-U-U-U--C-UGCAAAAGAG-G-C-UA-GGA-A-A-U---G-GU---UU--GG-----CUG--U---C--GAGGAAAACUCCUAGACUG-UUCC-U-----U--uG------------------------------------------------------------------------------------------------------------------------------------------------------------------------------------GA-GGCAUAU-UG-GG---GAUUACAGUGCGGAC--U--CAGU------GGCAAUCUAGU-CU-UACC--U---U-U-G-GC---GA----------------------------------------------------------------CAG-GGU-AAAAAU-GGAU-U-U-AA-A---GG-GAAACCGCUG-A-U--U-UGGCGA-CAAAC--CAG-U-A-C-C-C-A-UU-U---GGGAA-AGCCUACUAG-A-CC----U-AAGCCGCAAAAU-UUACUCAA-U---A-U-GC-UG-C-C--AC-U-U-CC-U-G-CAUCAUAAGA
NZ_FOMR01000002.1/83968-83346/1-623                                    UAAAUUUA-UU-A-A-A--GGAAUGGU-GCAGUAU-UC-UAGU-CAGCC--C--UCCG-U-U-C-C-UGAAGGCGGGCCUAAA-AAUCCGCC-A-AA--G-GGCAC-A-U-C--GAUGAAGUUCCUUGUG-C-C-GGCUUGAG-GCGCCCA-----GCCUUGGGUCGGUGCU---GGGAGU----------------------------------------------------------------UA-AGG-UUU---U-CGGG-C-GAUCCGCAAAGGCA----------------------------------------UGUGG-GC-G--U----UG-A-CCCGA-UUUCCGUGGAG-GC-C--C--AU-A----U-CU-GU---GG-U---G-U--A-G-UCu-a-------------------------------------------------------------------------agc----------------------cuaGA-U--A-G--C---A-U---U--A--UG-GA----A-U-G-G--G---gUA-U-GAACCUG-UU------U--A-AU-AGGGUu--a------------------------------------------------------------------------------agg---------------------------------------gugAC-CU-U-AU-U---UACAGC-GUAGCC-UGCCUUGA-GUGG-A-A--A--U-G--A-gG--G---G--A--U-U-AG--A-G----UC------------------U--U--U-A-U-U-U-A----C----A----G---U--C-C-AA-----aU--G--G-C-C-A--------------------------------------------------------------------------------------UU-G-G-A-U--U--G---U-C---U----A--U--G--C-U---AC-------------CUCUAUGAAA-UCA-U-C-G--C-UGCAAAAGAG-G-C-UA-GGG-A-A-C---G-GU---CA--AAg---gCUG--C---C--GAGGAAAACUCCUAGACUG-UUCA-U---------U------------------------------------------------------------------------------------------------------------------------------------------------------------------------------------GA-CAUUUAA-GA-GG---CAUUAUAGUGCGGAC--U--AAGU------GGUAAUCCAGU-CC-GGCA--U---U-C-G-GC---GA----------------------------------------------------------------CGA-UGC-UGAGGU-GGAU-U-U-AA-A---GG-GGAACCACCU-U-A--A-UGGCAA-CAU-A--AGG-U-A-U-C-C-A-CU-U---GGGAA-AACCUACUGG-A-CC----U-AAGCCGCAGUUU-UUACCUCU-U---A-A-AU-GA-C-C--AU-U-C-CU-G-C-UUACAUAAAU
NZ_AUCA01000002.1/130293-130902/1-610                                  UCGAAUCA-UC-G-U-U--UGGGUGGC-GCAGUAU-UC-UAGU-CAACC--G--UCCG-G-C-U-C-UGAAGGCGGGGCUAAA-AAUCCGCC-A-AA--G-GGCAC-A-U-C--GAUGAAGUUCCUGGUG-C-U-GGCUUGAG-GCGCCCA-----GCCUUGGGCUGGUGCU---GGGAGU----------------------------------------------------------------UA-AGA-AAG---U-UGGG-C-AACUCGCAAUGGCA----------------------------------------UGCGU-GA-U--C----UG-A-CCCAG-CUUUCGCGGAG-GC-C--C--AC-G----U-CC-GU---GG-C---C-U--G-C-UU--uAU---------------------------------------------------------------------------------------------------GA-G--G-A--G---G-U---U--A--UG-GC----U-U-G-G--G---gUA-U-GAACCUG-CA---------U-GC-GGAGU----C--------------------------------------------------------------------------------------------------------------------------CA-UC-U-GU-G---UGCAGC-GUAGCC-UGCCUUGA-GUGG-U-G--C--C-G--A--A--G---G--A--U-C-AC--G-G----GA----------A-----G-C--A--G-G-C-G-C------C----C----G---C--U-C-CC------C--G--G-C-C-A--------------------------------------------------------------------------------------GG-G-A-G-C--A--------G---C----G--C--C--G-G---UG-------------CCGUGUGAAA-UCU-G-U-A--C-UGCAAAAGAG-G-C-UA-GGA-G-U-C---G-GC---AA-cGG-----UUG--U---C--GCGGAAAACGCCUAGACUG-UACG-G-----Ug-uC------------------------------------------------------------------------------------------------------------------------------------------------------------------------------------GU-GGCUCUU-UG-GG---GAUUAUAGUGUGGAC--U--AAGU------GGUAAUCCAGU-CU-GAUC--G---U-U-G-GC---GA----------------------------------------------------------------CAC-GGU-CAAGGG-AUGC-G-U-AA-A---GG-GAAACCGCCG-A-U--G-CGGCGA-CGCGU--CGG-U-G-C-G-U-C-CU-U---GGGAA-AACCUACUGG-A-CC----U-AAGCCACAGCGU-UUACCCAA-G---G-A-GC-UG-C-C--AC-C-C-AG-G-A-UUUAUUCCUC
NZ_FPBV01000012.1/95578-96187/1-610                                    AGGUUCCG-UC-A-G-C--CGGGUGGC-GCAGUAU-UC-UAGU-CGACC--G--UCCG-U-U-C-C-UGAAGGCGGGGCUAAA-AAUCCGCC-A-AA--G-GGCAC-A-U-C--GAUGAAGUUCCUGGUG-U-U-GGCUUGGG-GCGCCCA-----GCCCUGGGCUGGUACU---GGGAGU----------------------------------------------------------------UA-AGA-AAG---U-UGGG-C-AACCCGCAAUGGCA----------------------------------------UGCGG-GA-C--C----UG-A-CCCAG-CUUUCGCGGAG-GC-C--C--AA-G----U-UC-GU---GG-U---C-C--G-C-AU---CA---------------------------------------------------------------------------------------------------AA-G--G-G--G---A-C---U--A--UG-GC----U-U-G-G--G---gGA-U-GAACCUG-CA---------U-GC-GGAGG----C--------------------------------------------------------------------------------------------------------------------------CA-UC-U-GU-G---UGCAGC-GUAGCC-UGCCUUGA-GUGG-U-G--C--C-G--A--A--G---G--A--U-C-GC--G-G----GU----------A-----G-C--A--G-G-U-G-C-C----A----G----G---U--U-C-CC------C--G--G-C-C-A--------------------------------------------------------------------------------------GG-G-A-G-C--C--------G---C----A--C--C--G-G---UG-------------CCGCGUGAAA-UCU-G-U-A--C-UGCAAAAGAG-G-C-UA-GGG-A-A-C---G-GU---CG-cGG-----UUG--U---C--GCGGAAAACGCCUAGACUG-UCUG-C-----G---A-----------------------------------------------------------------------------------------------------------------------------------------------------------------------cg---------gcAG-GGCUCUU-UG-AG---GAUUAUAGUGUGGAC--U--GAGU------GGUAAUCUAGU-CU-GACA--G---U-U-G-GC---GA----------------------------------------------------------------CAC-UGU-CAAGGG-UCGC-A-U-AA-A---GG-GAAACCGCCC-G-C--U-UGGCGA-CGAGC--GGG-U-G-C-G-A-C-CU-U---GGGAA-AACCUACUGG-A-CC----U-AAGCCACAGCGU-UUACUCAA-A---G-A-GC-UG-C-C--AC-C-C-UC-C----AUUGCUCUU
NZ_CP034791.1/1442947-1442316/1-632                                    UGCAAUAU-GG-G-A-U--AGGGUGAU-GCAGUAU-CC-UAGU-CAGAG--UG-GCUG-C-U-U-U-CGAAGGCGGGCCUAAA-AAUCCGCC-A-AA--G-GGCAC-A-C-C--GAUGAAGUUCCUGGUU-U-U-GGCUUCUG-ACGCCCA-----GUCAGGGGUUGAAGCU---GGGAGU-----------------------------------------------------------------A-AGG-GAU---A-AGGG-A-GUCCUGCAAUGGCA----------------------------------------UGCAG-GA-U--G----GA-A-CCCUU-UUCCCGUGGAG-GC-U--A--AC-G----C-AC-AA---AA-G---G-A--A-G-GU---UA--------------------------------------------------------------------------------------------------a-A-U----U--C---U-U---U--U--UG-UG---cG-U-U-A--G----U--A-AAACCUA-CC------G--C-CA-GGUGCa--u------------------------------------------------------------------------------cuauaauu-----------------------------aaguagauGU-GC-U-UG-G---GGUAGU-GUAGCC-UGCCUUGA-GCGA-G-A--U--A-G--A--C--G---G--A--U-G-GC--C-G----AAu--------uU-----A-U--G--G-C-U-C-C-U----C----U----A---A--A-A-AU------A-gG--G-C-C-C--------------------------------------------------------------------------------------GU-U-U-U-U--A--G---A-G---G----A--G--U--C-U---UG-------------AGGCCUGAAA-UCU-A-U-U--U-CGCAAAAGAG-G-C-UA-GAA-A-G-C---A-UG---CC--CU-----CUG--U---C--GAGGAAAGCUCCUAGGCUG-UGCC-G-----A---U-----------------------------------------------------------------------------------------------------------------------------------------------------------------------uu--------ucgGC-UUUACGA-AG-GG---GAUUAAAGUGCGGAC--U--UAGU------GGCGAUCUGGU-UG-UGUG--U---U-G-G-GC---AA----------------------------------------------------------------CCG-CAC-ACCCAA-ACUU-U-U-AA-A---GG-GAAACCGCCU---C--C-UGGCGA-CGGG---AGG-U-A-A-G-U-U-UG-G---GGGAA-AUCCUACCAG-A-CC----UcAAGCCGCAAAAU-UUACCCUU-C---G-U-AA-AA-U-C--AC-C-C-UA-U-C-CCAUAAAUUU
NZ_BCRQ01000008.1/46738-46125/1-614                                    AAACGUCC-CU-G------CGGGUGGC-GCAGUAU-UC-UAGU-CAACC--G--UCCG-C-G-C-C-UGAAGACGGGGCUAAA-AAUCCGUC-A-AA--G-GGCAC-A-U-C--GAUGAAGUUCCUGGUG-U-G-GGCUUGGG-GCGCCCA-----GCCCUGGGCUCAUGCU---GGGAGU----------------------------------------------------------------UA-AGA-AGG---U-UGGG-C-AGCCCGCAAUGGCA----------------------------------------UGCGG-GA-C--G----UG-A-CCCAG-CCUUCGCGGAG-GC-C--C--AA-G----U-UC-GU---AG-C---U-G--G-A-AC--cAU--------------------------------------------------------------------------------------------------gGU-U--U-U--U---G-C---U--A--UG-GC----U-U-G-G--G---gUA-U-GAACCUG-CA---------U-GC-GGAGG----C--------------------------------------------------------------------------------------------------------------------------AA-UC-U-GU-G---UGCAGC-GUAGCC-UGCCUUGA-GUGG-U-A--C--U-G--A--A--G---G--A--U-C-CC--A-G----GA----------A-----U-U--C--A-G-G-U-G-G----U----C----G------G-C-CG------C--G--G-C-C-A--------------------------------------------------------------------------------------CG-G-C-G-C--G--A---C-C---A----C--C--G--G-----UG-------------CUGGGUGAAA-UCC-G-U-A--C-UGCAAAAGAG-G-C-UA-GGG-C-G-C---G-GG---AG-cGG-----UUG--U---C--GCGGAAAACGCCUAGACUG-UUCG-C-----C---A-----------------------------------------------------------------------------------------------------------------------------------------------------------------------cga-------ggcGA-GGCUCCC-UG-AG---GAUUAUAGUGUGGAC--U--AAGU------GGUAAUCCAGU-CU-GGCU--G---U-C-G-GC---GA----------------------------------------------------------------CGC-GGC-CAAGGC-GCUC-U-G-AA-A---GG-GAAACCGCCG-G-G--A-CGGCGA-CGUCU--CGG-U-G-A-G-C-G-CU-U---GGGAA-AACCUACUGG-A-CC----U-AAGCCACAGCGU-UUACUCAG-G---G-A-GU-UG-C-C--AC-C-C-GG-G-C-AUCGAUACAU
NZ_BAMO01000006.1/57950-57327/1-624                                    UCAAUACA-UA-A-U-U--UGGGUGGU-GCAGUAU-UC-UAGU-CAACC--U--ACUC-U-U-C-C-UGAAGACGGGCCUAAA-AAUCCGUU-A-AA--G-GGCAC-A-U-C--GAUGAAGUUCCUGGUG-U-A-GGCUUUCG-ACGCCCA-----GUCGGGGGUUUAUGCU---GGGAGU----------------------------------------------------------------UA-AGG-UUG---U-AGGG-C-GAUCCACAAUGGCA----------------------------------------UGUGG-GC-G--U----AG-A-CCCUA-CUUCCGCGGAG-GC-C--C--AA-G----U-GC-GU---GC-U---C-G--A-U-GUc-a-------------------------------------------------------------------------gc------------------------gcAC-A--A-A--G---A-G---U--A--UG-GC----U-U-G-G--G---gUA-U-GAACCUG-UU------G-aA-GC-GGACCu--a------------------------------------------------------------------------------ug----------------------------------------ggaGU-CU-U-GC-U---AACAGC-GUAGCC-UGCCUUGA-GUGG-A-U-gU--A-G--A-gG--G---G--A--U-A-AU--A-G----GU----------A-----A-C--A--G-G-C-G-U-U----A----A----A---U--U-A-UU------U--G--G-C-C-A--------------------------------------------------------------------------------------AA-U-A-A-U--U--U---A-A---U----U--G--C--A-U---UU-------------CUAUUUGAAA-UCU-A-A-U--C-UGCAAAAGAG-G-C-UA-AGG-A-A-G---G-UU---AA--GG----gUUG--U---U--GAGGAAAACUCCUAGACUG-UUCU-A-----A---C------------------------------------------------------------------------------------------------------------------------------------------------------------------------------------GA-CACUUUA-UG-GG---GAUUAUAGUACGGAC--U--AAGU------GGUAAUCCAGU-CU-AGCG--C---U-U-G-GU---GA----------------------------------------------------------------CAA-CGC-UAAAGU-GGAC-G-U-AA-A---GG-GAAACCGCCA-G-A--G-UGGCAA-CGCUU--UGG-U-G-U-C-U-G-CU-U---GGGAA-AACCUACUGG-A-CC----U-AAGCCGUAGUUU-UUACUCUU-A---A-A-GU-GA-C-C--AU-C-C-AA-U-A-UUGCUACAUA
NZ_JXLL01000001.1/370957-371538/1-581                                  AUAUCAUC-UA-C-U-U--GGAGUGGU-GCAGUAU-UC-UAGU-CAGAC--CA-GCUA-A-U-U-C-UGAAGGCGGGGCUAAA-AAUCCGUC-A-AA--G-GGCAU-A-U-C--GAUGAAGUUCCUGGUU-A-C-GGCUGCCG-ACGCCCA-----GUCGGGGGUCGUUUCU---GGGAGU-----------------------------------------------------------------A-AGG-AGG--aU-GGGG-C-GAUCCACAAUGGCA----------------------------------------UGUGG-GC-G--U----UG-A-CCCUA-CCUCCGUGGAG-AC-U--C--AU-G----C-U----------------------------AU---------------------------------------------------------------------------------------------------------------------------------GC----A-U-G-A--G----A----UACCCUG-CA------U--U-GU-GGUGU----A--------------------------------------------------------------------------------------------------------------------------UA-GC-U-AC-A---UGCAGC-GUAGCC-UGCCUUGA-GUGA-A-A--U--A-G--G--U--G---G--A--U-A-AC--A-G----UU------------------A--A--A-C-U-U-U-G----A----U----U---U--C-U-AA------G--G--G-C-C-C---------------------------------------------------------------------------------------U-A-G-A-A--U--G---A-G---A----A--G--U--A-U---UG-------------CUGUU-GAAA-CCU-A-U-U--U-UGCAAAAGAG-G-C-UA-GGA-A-U-U---A-GU---AU--GG-----CUG--U---A--GAGGAAAACUCCUAGACUG-UUCU-U-----U--aU------------------------------------------------------------------------------------------------------------------------------------------------------------------------------------GA-AGUAUAC-UG-AG---GAUUACAGUGCGGAC--U--AAGU------GGUAAUCUAGC-CU-UGCC--U---U-U-G-GC---GA----------------------------------------------------------------CAA-GGU-AAAGAU-GAGA-U-U-AA-A---GG-GAAACCGCUG-C-U--A-UGGCGA-CAU-G--CAG-U-U-C-U-C-A-UC-U---GGGAA-AUCCUGCUAG-A-CC---uU-AAGCCGCAAGAU-UUACUCAG-U---A-U-AC-UA-C-C--AC-U-C-CA-A-G-UUAGCUGAUA
NZ_CP061336.1/2755073-2754444/1-630                                    UUUGAAUA-AA-A-A-C--AUGGUGGC-GCAGUAU-UC-UAGU-CAGUA--CU-AAUG-G-C-U-C-UGAAGACGGGCCUAAA-AAUCCGUU-A-AA--G-GGCAC-A-U-C--GAUGAAGUUCCUUGUG-C-C-GGCUUGCU-ACGCCCA-----GUGGUGGGUUGGUGCU---GGGAGU----------------------------------------------------------------UA-AGG-CUU---A-GGGG-C-GAUCCGCAAUGGCA----------------------------------------UGCGG-GC-G--U----UG-A-CCCCU-UUUCCGUGGAG-AC-C--C--UG-A----C-UU-GU---GG-G---U-G--A-A-AAg-c-------------------------------------------------------------------------uaagcuuu------------ugcuuaccAC-C--U-C--A---U-C---U--A--CG-AU----A-A-G-G--G----AU-U-AAACCUG-UU------A--U-GC-GGUAUc-ga------------------------------------------------------------------------------a------------------------------------------agAU-GC-U-GU-G---AACAGA-GUAGCC-UGCCUUGA-GUGA-A-A--U-uU-G--G--U--G---G--A--U-A-GU--G-G----AU------------------C--G--G-A-U-G-C-U----U----A----A---U--G-U-AU------U--G--G-C-C-G--------------------------------------------------------------------------------------AU-A-U-A-U-----G---A-G---C----A--U--U--A-U---UG-------------CUGCUUGAAA-CCU-U-U-U--U-UGCAAAAGAG-G-C-UA-GGA-G-U-C---A-UU---UU--GA-----CUG--U---U--GGGGAAAACCCCUAGACUG-UUCU-A-----U--aU------------------------------------------------------------------------------------------------------------------------------------------------------------------------------------GU-GGCUUAU-UG-GG---GAUUAAAGUGUGGAC--U--AAGU------GGUAAUCAGGC-CC-CAUA--U---U-U-G-GU---AA----------------------------------------------------------------CAA-UAU-GGAGAU-GCGU-U-U-AA-U---GG-GAAACCUCUG-G-U--U-UGGCGA-CAUUC--CAG-U-A-CuG-C-A-UU-U---GGGAA-AUCCUGCCUG-A-CC----U-AAGCCGCAAAAU-UUACUCAG-U---A-A-GC-UG-C-C--AC-C---UG-U-U-UUUCUAUAUA
NZ_JAIVAK010000005.1/282447-281819/1-629                               UAUUUUUA-CA-A-A-A--GGAAUGGU-GCAGUAU-UC-UAGU-CGGUC--C--UCCG-U-U-C-C-UGAAGGCGGGCCUAAA-AAUCCGCC-A-AA--G-GGCAC-A-U-C--GAUGAAGUUCCUUGUG-U-C-GGCUUGAG-GCGCCCA-----GCCUUGGGUCGAUGCU---GGGAGU----------------------------------------------------------------UA-AGG-UUG---C-AGGG-C-GAUCCACAAAGGCA----------------------------------------UGUGG-GC-G--U----UG-A-CCCUG-CUUCCGCGGAG-GC-C--C--AU-U----C-UU-GU---AA-C---G-G--U-C-UCu-g-------------------------------------------------------------------------ag-----------------------ccaGA-U--A-C--C---G-U---U--A--UG-AA----A-U-G-G--G---gUA-U-GAACCUG-CA------G--C-AC-AUGGAg--u------------------------------------------------------------------------------aa-----------------------------------------caUC-UA-U-GU-G---CGCAGC-GUAGCC-UGCCUUGA-GUGG-U-U--C-uU-G--A-gG--G---G--A--U-U-AC--A-G----UC----------C-----A-U--G--A-G-C-C-C-C----U----G---uG---A--C-U-ACa---gaU--G--G-C-C-A----------------------------------------------------------------------------------c--uGU-G-G-U-C--C--U---G-G---G----A--C--G--U-A---AG-------------CUGUAUGAAA-UCA-G-A-A--C-UGCAAAAGAG-G-C-UA-AGG-A-A-C---G-GU---CA--AAg---gCUG--U---C--GGGGAAAUCCCCUAGACUG-UUCU-A-----U---A------------------------------------------------------------------------------------------------------------------------------------------------------------------------------------GA-CAUGAAA-CG-GG---AAUUAUAGUGCGGAC--U--AAGU------GGCAAUCUAGU-CC-AGUU--A---U-C-G-GA---AA----------------------------------------------------------------CGA-GGC-UGAGUC-GAGU-U-U-AA-A---GG-GGAACCGCCA-G-A--G-UGGUGA-CACUC---GG-U-A-C-U-U-G-AU-U---GGGAA-AACCUACUAG-A-CC----U-AAGCCGCAAUUU-UUACCCGU-U---U-U-GU-GA-C-C--AU-U-C-CU-U-U-CUUUUACAUA
NZ_JAASRU010000008.1/125044-124420/1-625                               AGGAAUUA-CA-C-A-A--GGGGUGGU-GCAGUAU-UC-UAGU-CGGUC--C--UCCG-C-U-U-C-UGAAGGCGGGCCUAAA-AAUCCGCC-A-AA--G-GGCAC-A-U-C--GAUGAAGUUCCUGGUG-U-U-GGCUUGAG-GCGCCCA-----GCCUUGGGUCGAUGCU---GGGAGU----------------------------------------------------------------UA-AGG-UCG---U-AGGG-C-GAUCCACAAUGGCA----------------------------------------UGUGG-GC-G--U----UG-A-CCCUG-CUUCCGUGGAG-GC-C--C--AU-A----U-UU-GU---GC-C---U-U--A-U-AAcac-------------------------------------------------------------------------au------------------------gaUU-A--U-A--A---G-G---U--A--UG-AA----A-U-G-G--G---gUA-U-GAACCUG-UA------U--G-AU-AGCGAg--g------------------------------------------------------------------------------a------------------------------------------auUC-GU-U-AU-C---UGCAGC-GUAGCC-UGCCUUGA-GUGG-U-G--U--G-U--A-gG--G---G--A--U-U-AC--A-A----CC----------A-----U-A--U--A-G-U-G-U------U----C----A---G--U-C-GU-----gU--G--G-C-C-A--------------------------------------------------------------------------------------GC-G-A-A-U--G--A---A-A---C----A--C--U--C-GcaaCG-------------UUGUAUGAAA-UAG-A-C-A--C-UGCAAAAGAG-G-C-UA-GGA-A-G-U---G-GU---CA--AAg---gCUG--C---C--GAGGAAAACUCCUAGACUG-UUCC-A----cA---A------------------------------------------------------------------------------------------------------------------------------------------------------------------------------------GA-CAUUUAA-AA-GG---GAUUAUAGUGCGGGC--U--AAGU------GGUAAUCCAGU-UU-AGCA--U---C-C-G-GA---AA----------------------------------------------------------------CGG-AGC-UGGGGU-CGUU-U-U-AA-A---GG-GGAACCUCCG-U-A--G-UGGCAA-CAC-A--CGG-U-A-A-C-G-A-CC-U---GGGAA-AACCUGCUGG-A-CC----U-AAGCCGCAAUUU-UUACCUUU-U---A-A-AU-GA-C-C--AU-C-C-CU-U-U-CGUUACAUAA
NZ_FOES01000002.1/168781-168161/1-621                                  GUAGGUGU-AA-A---A--GGGAUGGU-GCAGUAU-UC-UAGU-CGGUC--C--UCCA-C-U-U-C-UGAAGGCGGGCCUAAA-AAUCCGCC-A-AA--G-GGCAC-A-U-C--GAUGAAGUUCCUGGUG-U-U-GGCUUGAG-GCGCCCA-----GCCUUGGGUCAAUGCU---GGGAGU----------------------------------------------------------------UA-AGG-UUG---U-AGGG-C-GAUCCACAAAGGCA----------------------------------------UGUGG-GC-G--U----UG-A-CCCUG-CUUCCGCGGAG-GC-C--C--AU-U----A-UU-GU---GC-C---C-C--A-U-UA--a-U-----------------------------------------------------------------------cgc----------------------gcuUA-A--U-G--G---G-G---U--A--CG-AA----A-U-G-G--G---gUA-U-GAACCUG-CA------C--U-AU-AAGGUu--a------------------------------------------------------------------------------g------------------------------------------gaCC-CU-U-AU-U---UGCAGC-GUAGCC-UGCCUUGA-GUGG-U-G--U--U-U--A-gG--G---G--A--U-U-AC--A-A----UU------------------A--A--A-A-G-U-A-A----U----G----A---A--U-C-GG-----aU--G--G-C-C-A--------------------------------------------------------------------------------------CU-G-A-G-G--A--G---U-U---A----C--U--G--U-Ug-a--c-----------aUUGUAUGAAA-UAA-A-C-A--C-UGCAAAAGAG-G-C-UA-GGA-A-G-U---G-GU---UA--AAg---aCUG--U---C--GAGGAAAACUCCUAGACUG-UUCG-U-----U---G------------------------------------------------------------------------------------------------------------------------------------------------------------------------------------GA-CACUUAA-AA-GG---GAUUGUAGUGCGGAC--U--AAGU------GGUAGUCCAGU-CU-AGCU------G-U-G-GU---AA----------------------------------------------------------------CUC-AGC-UAAGUA-CGGU-U-U-AA-U---GG-GGAACCACCG-A-U--G-UGGCAA-CAC-A--CGG-C-A-C-U-G-U-AC-U---GGGAA-AACCUACUGG-A-CC----U-AAGCCGCAAUAU-UUACCUUU-U---A-A-GU-GA-C-C--AU-C-C-CU-A-C-CUACAUAAUA
NZ_VDUW01000001.1/518980-518355/1-626                                  AUACAUAU-AC-A-A-U--AGGAUGGU-GCAGUAU-UC-UAGU-CAGUC--C--UCUG-U-U-U-C-UGAAGGCGGGGCUAAA-AAUUCGCC-A-AA--G-GGCAU-A-U-C--GAUGAAGUUUCUUGUG-U-U-GGCUUGAG-GCGCCCA-----GCCUUGGGUUAAUGCU---GGAAGU----------------------------------------------------------------UA-AGG-UUU---U-UGGG-C-GAUCCACAAAGGCA----------------------------------------UGUGG-GC-G--U----UG-A-CCCAA-UUACCGCGGAG-GC-C--C--AU-A----U-CU-GU---GA-G---G-A--U-A-GCuga-------------------------------------------------------------------------gc-----------------------caaGU-U--A-U--U---U-U---U--A--UG-GA----A-U-G-G--G---gUA-U-GAACCUG-CA---------U-AA-AGAGUg--a------------------------------------------------------------------------------agg---------------------------------------gauAC-UU-U-AC-A---UGCAGC-GUAGCC-UGCCUUGA-GUGG-U-G-gU--U-G--A-gG--G---G--A--U-U-AG--A-G----GA---------aA-----A-U--G--A-U-A-A-A-A----C----C----A---U--U-U-AG------C--G--G-C-C-A--------------------------------------------------------------------------------------CU-A-A-A-U--G--U---U-U---A----U--A--U--C-U---AU-------------CUCUAUGAAA-UCA-A-C-A--U-UGCAAAAGAG-G-C-UA-GGG-A-A-C---A-GU---AA--AAg---aCUG--U---U--GAGGAAAUCUCCUAGACUG-UUCA-U-----C---A------------------------------------------------------------------------------------------------------------------------------------------------------------------------------------GA-CAUUUAA-AC-GG---GAUUAUAGUAUGGAC--U--AAGU------GGUAAUCCAGU-CU-AGCU--U---U-U-G-GU---GA----------------------------------------------------------------CAA-GGC-UAAAAU-GAAU-U-U-AA-A---GG-GGAACCACCC-U-A--A-UGGCAA-CAU-A--GGG-U-A-U-U-C-A-UU-U---GGGAA-AACCUACUGG-A-CC----U-AAGCCAUAGUUU-UUACCGUU-U---A-A-AU-GG-C-C--AU-C-C-UA-G-A-GAAAUACAUA
NZ_CADDWK010000001.1/435303-435926/1-624                               UAAUAGUA-CU-A-A-A--GGGAUGGU-GUAGUAU-UC-UAGU-CAGUC--C--CCCG-U-U-C-U-UGAAGGCGGGCCUAAA-AAUCCGCC-A-AA--G-GGCAC-A-U-C--GAUGAAGUUCCUUGUG-U-C-GGCUUGAG-GCGCCCA-----GCCUUGGGUCGGUGCU---GGGAGU----------------------------------------------------------------UA-AGG-UUG---U-GGGG-C-GAUCCACAAAGGCA----------------------------------------UGUGG-GC-G--U----UG-A-CCCUA-CUUCCGCGGAG-GC-C--C--AU-U----A-CU-GU---GG-C---A-U--U-A-AGc-u-------------------------------------------------------------------------ac------------------------cgCG-A--A-G--U---G-C---U--A--UG-GG----A-U-G-G--G---gUA-U-GAACCUG-CA------C--G-AU-AGGGUu--g------------------------------------------------------------------------------gg-----------------------------------------aaUC-UC-U-AU-C---UGCAGC-GUAGCC-UGCCUUGA-GUGG-U-G--U--U-G--A-gG--G---G--A--U-A-AU--G-G----UU------------------U--A--A-U-G-C-A-G----U----A----A---A--A-U-AG-----cA--G--G-C-C-A--------------------------------------------------------------------------------------CU-A-U-U----U--G---C-U---G----C--C--U--U-Gu-aUA-------------CCAUUUGAAA-UCA-A-C-A--C-UGCAAAAGAG-G-C-UA-GGG-A-A-C---G-GU---UA--AAg--gaCUG--U---A--GAGGAAAACUCCUAGACUA-CUCG-A-----Uu-gU------------------------------------------------------------------------------------------------------------------------------------------------------------------------------------GA-CAUUUAA-UG-AG---GAUUAUAGUGCAGGC--U--AAGU------GGUAAUCCAGU-CU-AGCU--U---U-C-G-GU---GA----------------------------------------------------------------CGG-AGC-UAAGUU-GAAU-U-U-AA-A---GG-GGAACCGCCG-U-A--G-AGGCAA-CUC-G--CGG-U-A-U-U-C-A-AU-U---GGGAA-AACCUACUGG-A-CC----U-AAGCUGCAAUUU-UUACUUAU-U---A-A-AU-GA-C-C--AU-U-C-CU-U-U-CUUUAUAUUU
NZ_BJVZ01000011.1/43851-44475/1-625                                    AGUACUUG-UA-C-G-A--GGGAUGGU-GCAGUAU-UC-UAGU-CGGUC--C--UCCA-C-U-U-C-UGAAGGCGGGCCUAAA-AAUCCGCC-A-AA--G-GGCAC-A-U-C--GAUGAAGUUUCUGGUG-U-U-GGCUUGAG-GCGCCCA-----GCCUUGGGUCAAUGCU---GGGAGU----------------------------------------------------------------UA-AGG-UCG---U-AGGG-C-GAUCCACAAUGGCA----------------------------------------UGUGG-GC-G--U----UG-A-CCCUG-CUUCCGCGGAG-GC-C--C--AU-U----A-UU-GU---GC-C---C-C--A-U-UA--a-U-----------------------------------------------------------------------cgc----------------------gcuUA-A--U-G--G---G-G---U--A--CG-AA----A-U-G-G--G---gUA-U-GAACCUG-CA------U--U-AU-AAGGGc--u------------------------------------------------------------------------------aa----------------------------------------uacCU-CU-U-AU-U---UGCAGC-GUAGCC-UGCCUUGA-GUGG-U-G--U--U-U--A-gG--G---G--A--U-U-AC--A-A----UU------------------U--U--U-A-A-C-G-U----U----A----A---A--G-C-GGa----aU--G--G-C-C-A--------------------------------------------------------------------------------------CC-G-U-G-A--A--C---A-C---G----U--U--G--U-Ca-gUA-------------UUGUAUGAAA-UAA-A-C-A--C-UGCAAAAGAG-G-C-UA-GGA-A-G-U---G-GC---UA--AAg---aCUG--U---C--GAGGAAAACUCCUAGACUG-CUCG-U-----U---G------------------------------------------------------------------------------------------------------------------------------------------------------------------------------------GA-CACUUAA-AA-GG---GAUUGUAGUGCGGAC--U--UAGU------GGUAAUCCAGU-CU-AACU------G-U-G-GU---GA----------------------------------------------------------------CGC-AGU-UAAGAU-CGUU-U-U-AA-A---GG-GGAACCGCCG-U-U--G-UGGCAA-CAC-A--UGG-U-A-A-C-G-A-UC-U---GGGAA-AACCUACUGG-A-CC----U-AUGCCGCAAUAU-UUAUCUUU-U---A-A-GU-GA-C-C--AU-C-C-CC-A-G-CAUUACAUAU
NZ_CP033048.1/1599421-1600046/2-625                                    UUAUGUAG-AA-U-A-A--GGAAUGGU-GCAGUAU-UC-UAGU-CAGUU--C--UCCG-U-A-C-C-UGAAGGCGAGCCUAAA-AAUUCGCC-A-AA--G-GGCAC-A-U-C--GAUGAAGUUCCUUGUG-C-A-GGCUUGAG-GCGCCCA-----GCUUUGGGUCUGUGCU---GGGAGU----------------------------------------------------------------UA-AGG-UUA---U-CGGG-C-GAUCCACAAAGGCA----------------------------------------UGUGG-GC-G--U----UG-A-CCCGA-UUUCCGCGGAG-GC-C--C--AU-C----U-CU-GU---AG-U---A-A--U-A-GCu-a-------------------------------------------------------------------------agc----------------------cuaGU-U--G-U--C---A-U---U--A--UG-GA----A-U-G-G--G---gUA-U-GAACCUG-CA------G--U-AG-ACGGUa--a------------------------------------------------------------------------------gg----------------------------------------gacAC-CU-A-AU-A---UGCAGC-GUAGCC-UGCCUUGA-GUGG-U-G-aC--U-G--A-gG--G---G--A--U-U-AG--G-G----CA----------------A-U--A--A-A-A-C-A-U----G----A----A---A--U-U-AG-----gU--G--G-C-C-A--------------------------------------------------------------------------------------CU-A-A-U-U--U--U---A-U---G----U--U--G--U-A---AU-------------CUCUAUGAAA-UCA-G-C-A--C-UGCAAAAGAG-G-C-UA-GGG-G-A-C---G-GU---UA--AGa---aCUG--C---U--GAGGAAAUCUCCUAGACUG-UUCA-U-----U---C------------------------------------------------------------------------------------------------------------------------------------------------------------------------------------GA-CAUUUAA-AA-GG---GAUUAUAGUGUGGAC--U--AAGU------GGUAAUCCAGU-CU-AGCU--C---U-U-G-GU---GA----------------------------------------------------------------CAA-AGC-UAAGAU-GGUU-U-U-AA-A---GG-GGAACCACCU-U-U--G-UGGUAA-CAC-G--GGG-U-A-A-C-C-A-UU-U---GGGAA-AACCUACUGG-A-CC----U-AAGCCGCAGUUU-UUACCUUU-U---A-A-AU-GA-C-C--AU-U-C-CU---G-UUAUACAUAG
NZ_FZMZ01000005.1/687982-687358/2-624                                  UAGAUCUA-UC-A-A-C--GGAAUGGU-GCAGUAU-UC-UAGU-CAGCC--C--UCCG-U-U-C-C-UGAAGGCGGGCCUAAA-AAUCCGCC-A-AA--G-GGCAC-A-U-C--GAUGAAGUUCCUUGUG-G-U-GGCUUGAG-GCGCCCA-----GCCUUGGGUCACUGCU---GGGAGU----------------------------------------------------------------UA-AGG-UUU---U-AGGG-C-GAUCCACAAAGGCA----------------------------------------UGUGG-GC-G--U----UG-A-CCCUA-UUACCGCGGAG-GC-C--C--AU-C----U-UU-GU---AU-U---G-A--U-A-ACu-a-------------------------------------------------------------------------agc----------------------cuaGG-G--A-U--C---A-G---U--A--UG-AA----A-U-G-G--G---gUA-U-GAACCUG-CU------U-aA-AU-AAGGUa--a------------------------------------------------------------------------------gg----------------------------------------gacUC-CU-U-AU-U---AGCAGC-GUAGCC-UGCCUUGA-GUGG-U-G--C--U-G--A-gA--G---G--A--U-U-GG--A-U----UC------------------U--U--A-A-A-U-A-A----U----A----A---G--C-U-AG-----gU--G--G-C-C-A--------------------------------------------------------------------------------------CU-A-G-A-U--U--G---U-U---A----U--U--U--G-U---AU-------------CUCCAUGAAA-UCA-G-A-A--C-UGCAAAAGAG-G-C-UA-GGG-A-G-C---G-GU---UA--AAg---gCUG--U---U--GAGGAAAUCUCCUAGACUG-UUCC-U-----C---G------------------------------------------------------------------------------------------------------------------------------------------------------------------------------------GA-CGUUUGA-AA-GG---GAUUAUAGUGUGGAC--U--AAGU------GGUAAUCCAGU-CU-AGCU--U---U-U-G-GU---GA----------------------------------------------------------------CGA-AGC-UAAGAU-GGUU-U-U-AA-A---GG-GGAACCGCCU-U-C--A-UGGCAA-CAU-G--GGG-U-A-G-C-C-A-UC-U---GGGAA-AACCUACUGG-A-CC----U-AAGCCGCAGUUU-UUACCUUU-C---G-A-AU-GA-C-C--AU-U-C-C--U-A-CAUACAUAAU
NZ_JHYD01000003.1/199756-200406/1-651                                  AUGACACA-AA-A-A-C--AGGGUGGC-GCAGUAU-UC-UAGU-CAGUA--CU-CAUG-A-U-U-C-UGAAGACGGGCCUAAA-AAUCCGUU-U-AA--G-GGCAC-A-U-C--GAUGAAGUUCCUUGUG-U-C-GGCUUGCU-ACGCCCA-----GUGGUGGGCUGAUGCU---GGGAGU----------------------------------------------------------------UA-AGG-CUU---A-GGGG-C-GAUCUGCAAUGGCA----------------------------------------UGCGG-GC-G--U----UG-A-CCCCU-UUUCCGUGGAG-AC-C--C--UU-U----C-UU-GU---GG-U---U-G--A----------aaaguugagcgcaggagcgauaa-------------------------aacuguucccuguacuugccacc----------------------------------U-C--G---A-C---U--A--CG-AC----U-A-G-G--G----AU-U-AAACCUG-UU------A--U-GC-GGUAUu--a------------------------------------------------------------------------------a------------------------------------------uaAU-GC-U-GU-G---AACAGA-GUAGCC-UGCCUUGA-GUGA-A-A--U-uU-G--G--U--G---G--A--U-A-AU--G-G----AU------------------C--G--G-A-U-G-C-C----U----G----A---U--G-U-AU------U--G--G-C-C-G--------------------------------------------------------------------------------------AU-A-U-A-U-----G---G-G---C----A--U--U--A-U---UG-------------CUGUUUGAAA-CCC-U-U-U--U-UGCAAAAGAG-G-C-UA-GGA-A-U-C---A-UC---UU--GA-----CUG--U---C--GGGGAAAACCCCUAGACUG-UUCG-A-----A--aU------------------------------------------------------------------------------------------------------------------------------------------------------------------------------------GU-AAUUUAU-UG-GG---GAUUAAAGUGUGGAC--U--AAGU------GGUAAUCAGGC-CC-CAUA--U---G-C-G-GU---AA----------------------------------------------------------------CGC-AAU-GGUGAU-GCGG-U-U-AA-A---GG-GAAACCUCUG-G-U--U-UGGCGA-CAUUC--CAG-U-A-C-G-C-A-UC-A---GGGAA-AUCCUGCCUG-A-CC----U-AAGCCGCAAAAU-UUACUCAA-U---A-A-AU-UG-C-C--AC-C-C-GG-U-U-UUUAUAAGUC
NZ_BAVS01000001.1/154150-154781/1-632                                  AAUGUAAG-UA-A-A-U--GGAAUGGU-GCAGUAU-UC-UAGU-CAGUCccCC-CCCG-U-U-U-C-UGAAGGCGGGGCUAAA-AAUCCGCC-A-AA--G-GGCAU-A-U-C--GAUGAAGUUCCUUGUG-U-U-GGCUUGAG-GCGCCCA-----GCCUUGGGUUGAUGCU---GGGAGU----------------------------------------------------------------UA-AGG-UUU---G-AGGG-C-GAUCCGCAAAGGCA----------------------------------------UGUGG-GC-G--U----AG-A-CCCUC-UUUCCGCGGAG-GC-C--C--AU-C----U-CU-GU---GU-U---C-A--A-U-AC--u-U-----------------------------------------------------------------------agc----------------------caaGG-A--U-U--G---A-G---C--A--UG-GA----C-U-G-G--G---gUA-U-GAACCUG-CG------U--A-AU-AAGGAg--g------------------------------------------------------------------------------ggg---------------------------------------ggaUC-CU-U-AU-U---CGUAGC-GUAGCC-UGCCUUGA-GUGG-U-A--C--G-A--A--G--G---G--A--U-U-AU--A-G----GU----------A-----A-G--A--G-A-G-U-G-U----U----C----G---A--A-C-UUg----aU--G--G-C-C-A-------------------------------------------------------------------------------------cUU-G-A-U-C--G--A---A-U---A----U--U--U--U-U---UU-------------CUAUAUGAAA-UUC-G-U-A--C-UGCAAAAGAG-G-C-UA-AGA-A-A-C---G-GU---UU--AAg---aUUG--U---U--GAGGAAAUCUCCUAGACUG-UUCC-U-----Au-gU------------------------------------------------------------------------------------------------------------------------------------------------------------------------------------GA-CAUUUGA-AA-GG---GAUUAUAGUACGGAC--U--AAGU------GGUAAUCCAGU-CU-AGUG--U---C-A-G-GU---GA----------------------------------------------------------------CUG-CAC-UAAGUC-AGAU-U-U-AA-A---GG-GUAACCGCCA-A-U--C-UGGCAA-CAG-U--UGG-U-A-U-C-U-G-AU-U---GGGAA-AACCUACUGG-A-CC----U-AAGCCGUAGUUU-UAACCUUU-U---A-A-GU-GA-C-C--AU-U-C-CA-G-C-UACUAUACAU
NZ_LYCS01000001.1/43361-43985/1-625                                    AAAAAGUA-UA-A-A-U--GGGAUGGU-GCAGUAU-UC-UAGU-CAGUC--C--UCCU-A-U-C-C-UGAAGGCGGGCCUAAA-AAUUCGCC-A-AA--G-GGCAC-A-U-C--GAUGAAGUUCCUUGUG-U-C-GGCUUGAG-GCGCCCA-----GCCUUGGGUCGGUGCU---GGGAGU----------------------------------------------------------------UA-AGG-AUU---U-CGGG-C-GAUCCACAAAGGCA----------------------------------------UGUGG-GC-G--U----UG-A-CCCGA-UUUCCGCGGAG-GC-C--C--AU-C----U-CU-GU---UG-U---G-A--U-A-ACu-a-------------------------------------------------------------------------agc----------------------cuaGU-U--A-U--G---A-U---G--A--UG-GA----A-U-G-G--G---gUA-U-GAACCUG-CA------A--U-AC-AAGGGu--a------------------------------------------------------------------------------ua----------------------------------------aauAC-CU-A-AU-G---UGCAGC-GUAGCC-UGUCUUGA-GUGG-U-G--C--U-G--A-gG--G---G--A--U-U-AG--A-U----UA----------A-----U-C--C--G-U-A-U-U-A----A----A----U---C--U-A-GG------U--G--G-C-C-A---------------------------------------------------------------------------------------C-U-A-G-G--U--U---U-A---A----U--A--U--G-A---AU-------------GUCUAUGAAA-UCC-G-U-A--C-UGCAAAAGAG-A-C-UA-GGG-A-U-A---G-GU---UA--AAg---aCUG--U---U-aGAGGAAAUCUCCUAGACUG-UUCA-A-----A---U------------------------------------------------------------------------------------------------------------------------------------------------------------------------------------GA-CUUUUAG-AA-GG---GAUUAUAGUGCGGAC--U--AAGU------GGUAAUCCAGU-CU-AGCU--U---U-U-G-GU---GA----------------------------------------------------------------CAA-GGC-UAAGGU-GGAU-U-U-AA-A---GG-GGAACCGCCC-U-U-cA-CGGUGA-CGU-G--GGG-U-A-U-C-U-A-CU-U---GGGAA-AACCUACUGG-A-CC----U-AAGCCGUAGUUU-UAACCUUU-U---A-A-AA-GA-C-C--AU-U-C-CA-G-U-UACAUAUUUU
NZ_CP022315.1/2974165-2974788/1-624                                    UAUAACUA-UA-A-A-U--GGAAUGGU-GCAGUAU-UC-UAGU-CAGUC--U--UCCG-U-U-C-C-UGAAGGCGGGCCUAAA-AAUCCGCC-A-AA--G-GGCAC-A-U-C--GAUGAAGUUCCUUGUG-U-U-GGCUUGAG-GCGCCCA-----GCCUUGGGUCAGUGCU---GGGAGU----------------------------------------------------------------UA-AGG-UUU---U-AGGG-C-GAUCCACAAAGGCA----------------------------------------UGUGG-GC-G--U----UG-A-CCCUA-UUACCGCGGAG-GC-C--C--AU-C----U-CU-GU---CG-U---G-G--U-A-ACu-a-------------------------------------------------------------------------agc----------------------cuaGG-G--A-C--C---A-U---U--A--UG-GA----A-U-G-G--G---gUA-U-GAACCUG-CA------U--A-GU-AGGAAu--g------------------------------------------------------------------------------gg-----------------------------------------aaAA-CC-U-AC-U---UGUAGC-GUAGCC-UGCCUUGA-GUGG-U-G--U-uC-G--A-gG--G---G--A--U-U-GG--A-G----UU------------------A--C--A-G-A-U-U-U----C----A----G---A--C-U-AG------C--G--G-C-C-A--------------------------------------------------------------------------------------CU-A-G-U-U--U--G---U-U---A----U--U--U--C-U--cUU-------------CUUCAUGAAA-UCG-A-C-A--C-UGCAAAAGAG-G-C-UA-GGG-A-A-C---G-CC---AA--AAa--gaCUG--C---U--GAGGAAAUCUCCUAGACUG-UUCU-G-----U---U------------------------------------------------------------------------------------------------------------------------------------------------------------------------------------GA-CGUUUAA-AA-GG---GAUUAUAGUGUGGAC--U--AAGU------GGUAAUCCAGU-CU-AGUU--U---U-U-G-GU---GA----------------------------------------------------------------CAA-AGC-UAAGAU-AAGU-U-U-AA-A---GG-GGAACCGCCU-C-U--A-UGGCAA-CAU-G--GGG-U-A-C-U-U-A-UU-U---GGGAA-AACCUACUGG-A-CC----U-AAGCCGCAGUUU-UUACCUUU-U---A-A-AU-GA-C-C--AU-U-C-CA-U-A-CUUACAUAAA
NZ_WIXN01000018.1/27815-28437/1-623                                    AUUAAUAC-AA-A-U-G--GGAAUGGU-GCAGUAU-UC-UAGU-CAGUC--U--ACCG-U-U-U-C-UGAAGGCGGGCCUAAA-AAUCCGCC-A-AA--G-GGCAC-A-U-C--GAUGAAGUUUCUUGUG-U-U-GGCUUGAG-GCGCCCA-----GCCUUGGGUUGAUGCU---GGAAGU----------------------------------------------------------------UA-AGG-UUU---U-CGGG-C-GAUCCACAAAGGCA----------------------------------------UGUGG-GC-G--U----UG-A-CCCGA-UUACCGUGGAG-GC-C--C--AU-C----U-CU-GU---AA-U---G-G--C-U-GCu-a-------------------------------------------------------------------------agc----------------------cuaGG-A--G-C--C---G-U---U--A--UG-GA----A-U-G-G--G---gUA-U-GAACCUG-CA---------U-GA-AGUGUa--u------------------------------------------------------------------------------gg----------------------------------------gauAC-AU-G-GC-G---UGCAGC-GUAGCC-UGCCUUGA-GUGG-U-G--A-aU-G--A-gG--G---G--A--U-U-AG--A-G----UU----------U-----U----A--G-A-A-U-A-A----U----A----A---A--A-C-GG-----gU--G--G-C-C-A--------------------------------------------------------------------------------------CC-G-G-A-U--U--A---U-U---A----U--U--U--U-U---AC-------------CUCUAUGAAA-UCA-U-C-A--C-UGCAAAAGAG-G-C-UA-GGA-A-G-C---G-GU---UA--AAg---aCUG--U---U--GAGGAAAUCUCCUAGACUG-UUCA-C---------U------------------------------------------------------------------------------------------------------------------------------------------------------------------------------------GA-CAUUUAA-AA-GG---GAUUAUAGUGCGGAC--U--AAGU------GGUAAUCCAGU-CC-GGCU--C---U-U-G-GC---AA----------------------------------------------------------------CAA-AGC-CGAGAU-GAAU-U-U-AA-A---GG-GGAACCGCCU-U-G-cA-UGGCAA-CAU-G--GGG-U-A-U-U-C-A-UC-U---GGGAA-AACCUACUGG-A-CC----U-AAGCCGCAGUCU-UAACCUUU-U---A-A-AU-GA-C-C--AU-U-C-CU---U-AUACAUAGUA
NC_014721.1/1329842-1330472/1-631                                      GUUAAAAU-GG-G-A-U--AGGGUGAU-GCAGUAU-CC-UAGU-CAGAG--UG-GCUG-C-U-U-U-CGAAGGCGGGCCUAAA-AAUCCGCC-A-AA--G-GGCAC-A-C-C--GAUGAAGUUCCUGGUU-U-C-GGCUUCUG-ACGCCCA-----GUCAGGGGUUGAAGCU---GGGAGU-----------------------------------------------------------------A-AGG-GUU---A-AGGG-A-GUCCUGCAAUGGCA----------------------------------------UGCAG-GA-U--G----CA-A-CCCUU-UUCCCGUGGAG-GC-U--A--AC-----------GC---AC-A---A-A--A-A-GAa-a-------------------------------------------------------------------------u-------------------------aaGC-U--U-U--U---U-G---U--G--C--------G-U-U-A--G----U--A-AAACCUA-CC------G--C-CA-GGUGCg--u------------------------------------------------------------------------------ccuuuuuua---------------------------aggaaggauGU-GC-U-UG-G---GGUAGU-GUAGCC-UGCCUUGA-GCGG-A-A--U--A-G--A--C--G---G--A--U-G-GC--C-G----AAu--------uU-----C-U--G--G-C-C-U-U-C----C----U----A---A--A-A-AU------A-gG--G-C-C-C--------------------------------------------------------------------------------------GU-U-U-U-U--A--G---G-A---A----G--G--U--C-U---UG-------------AGGCCUGAAA-UCU-A-U-U--U-CGCAAAAGAG-G-C-UA-GAA-A-G-C---A-UG---CC--CU-----CUG--U---C--GAGGAAAGCUCCUAGGCUG-UGCC-Aa--gu----------------------------------------------------------------------------------------------------------------------------------------------------------------------------au--------uugGC-UUUACGA-AG-GG---GAUUAAAGUGCGGAC--U--AAGU------GGCGAUCUGGU-UG-UGUG--U---U-G-G-GC---AA----------------------------------------------------------------CCG-CAC-ACCCAA-ACUU-U-U-AA-A---GG-GAAACCGCCU---C--C-UGGCGA-CGGG---AGG-U-A-A-G-U-U-UG-G---GGGAA-AUCCUACCAG-A-CC---uU-AAGCCGCAAAAU-UUACCCUU-C---G-U-AA-AA-U-C--AC-C-C-UA-U-C-CCAAUAAAUU
NZ_QOCW01000004.1/202489-203107/1-619                                  CACAGUAU-GA-A---U--GGAGUGGU-GCAGUAU-UC-UAGU-CGACC--U--CCCA-U-U-U-C-UGAAGGCGGGCCUAAA-AAUCCGCU-A-AA--G-GGCAC-A-U-C--GAUGAAGUUCCUUGUG-U-C-GGCUUGAG-GAGCCCA-----GCCUUGGGUCGAUGCU---GGGAGU----------------------------------------------------------------UA-AGG-UCG---C-AGGG-C-GAUCCACAAUGGCA----------------------------------------UGUGG-GC-G--U----UG-A-CCCUG-CUUCCGCGGAG-GC-C--C--AU-U----U-UU-GU---AG-U---G-U--A-U-GUuca-------------------------------------------------------------------------c-------------------------aaGA-C--U-G--C---A-U---U--A--UG-AG----A-U-G-G--G---gUA-U-GAACCUG-UU------U-uG-UA-AGCAU---uA--------------------------------------------------------------------------------------------------------------------------UU-GC-U-UG-C---AGCAGC-GUAGCC-UGCCUUGA-GUGG-A-G--U--A-G--A-gG--G---G--A--U-U-AU--G-U----AC----------G-----U-C--A--A-C-G-C-A-A----A----U----G---U--U-C-UC-----uU--G--G-C-C-G--------------------------------------------------------------------------------------GA-G-G-A-U-gA--U---U-U---G----C--G--G--A-G----U-------------UCAUAUGAAA-UCU-G-C-U--C-UGCAAAAGAG-G-C-UA-GGA-A-A-U---G-GU---AC--AGg---gUUG--U---U--GAGGAAAACUCCUAGACUG-UUCA-A-----U---A------------------------------------------------------------------------------------------------------------------------------------------------------------------------------------GA-CAUUUAA-AG-GG---GAUUAUAGUGCGGAC--U--AAGU------GGCAAUCCAGU-CU-AGCG--U---U-U-G-GC---GA----------------------------------------------------------------CAG-CGC-UAAGAG-GGCU-U-U-AA-A---GG-GAAACCGCCA-A-A--G-CGGCAA-CGCUU--CGG-U-A-G-U-C-C-UU-U---GGGAA-AACCUACUGG-A-CC----U-AAGCCGCAGUUU-UUACUCUU-U---A-A-AU-GA-C-C--AC-U-C-CU-C-U-UUAUACAUAA
NZ_FWXW01000010.1/27306-26676/1-631                                    AUCAUAAU-AC-A-U-A--ACAGCGGC-GCAGUAU-CC-UAGU-CAGAG--CU-GCCG-U-C-U-U-CUAAGAAGGGCCUAAA-AAUCCUUU-U-AA--G-GGCAC-A-U-C--GAUGAAGUCUCUGGUG-C-C-UGCUUUAU-ACGCCCA-----GUAUAGGGUGGGUGCU---GGAGGU----------------------------------------------------------------UA-AGG-CUU---C-AGGG-C-GAUUUACAACGGCA----------------------------------------UGUGA-AG-C--C----CG-A-CCCUG-UUGCCGUGGAG-AC-C--U--GU-U----C-UU-GU---GG-C---C-G--G-C-CAgac-------------------------------------------------------------------------uuccaaga-----------gaauuugugAG-A--C-C--G---G-G---C--A--CG-AA----U-C-A-G--G----GU-U-AAACCUG-CA------A--U-GC-GGUGCa--a------------------------------------------------------------------------------gu-----------------------------------------caGC-GC-U-GU-G---UGCAGA-GUAGCC-UGCCUUGA-GUGG-G-U--A--U-G--G--C--G---G--A--U-G-GA--A-G----AG----------U-----U-A--C--G---C-A-C-C----U----G----C---G--G-C-CC------C--G--G-C-C-A--------------------------------------------------------------------------------------GG-G-C-A-A--C--G---G-G---U----G--A--C--A-U---UG-------------CUUCCUGAAA-CCA-U-G-C--C-UGCAAAAGAG-G-C-UA-AGA-G-A-C---G-GU---UU--GC-----CUG--U---U--GUGGAAAACACCUAGGCUG-UCUU-U-----U--uA------------------------------------------------------------------------------------------------------------------------------------------------------------------------------------AG-GGCAGUG-GA-GG---GAUUACAGUGCGGAC--U--AAGU------GGCAGUCGGGU-CU-UGCC--G---G-U-G-GC---AA----------------------------------------------------------------CAC-GGC-AGUCCG-GAGU-U-U-AA-U---GG-GAAACCGCCU-G-A--U-CGGCAA-CGA-G--AGG-C-A-C-U-C-C-GG-G---GGGAA-AUCCAACCCA-A-CC----U-AAGCCGUAAGAU-UUACCUCC-A---U-U-GC-CG-C-C--AC-U-G-UU-A-C--UAUUAUGAC
NZ_RYYS01000042.1/129072-129658/1-587                                  AUAAUUUA-CU-U-U-G--UAAGUGGU-GCAGUAU-UC-UAGU-CAGAU--CU-ACCA-U-U-U-C-UGAAGGCGGGGCUAAA-AAUCCGUC-A-AA--G-GGCAC-A-U-C--GAUGAAGUUCCUGGUA-U-U-GGCUGCUG-ACGCCCA-----GUCGGGGGUUAAUUCU---GGGAGU-----------------------------------------------------------------A-AGA-AGA--aG-GGGG-C-GAUCCACAAUGGCA----------------------------------------UGUGG-GC-G--A----UG-A-CCCUC-UCUUCGUGGAG-AC-C--U--AA-A-------------------------------A---UU---------------------------------------------------------------------------------------------------U------------------------------U----U-U-A-G--G----A--U-AAACCUA-CU------A--U-AU-AAUACa--u------------------------------------------------------------------------------u-------------------------------------------uGU-AU-U-AU-A---UGUAGC-GUAGCC-UGCCUUGA-GUGG-A-G--U-aC-G--G--C--G---G--A--U-A-AU--A-G----AU----------A-----C-A--G--G-U-U-A-A-A----C----U----U---U--C-A-UG------G--G--G-C-C----------------------------------------------------------------------------------------CA-U-G-A-A--A--A---U-U---A----A--C--C--A-U---UG-------------CUAUUCGAAA-CCC-A-U-U--C-UGCAAAAGAG-G-C-UA-AGA-A-A-U---G-GU---UU--GA-----CUG--U---U--GAGGAAAACUCCUAGACUG-UUCU-U-----U---U------------------------------------------------------------------------------------------------------------------------------------------------------------------------------------GA-AGCCUAU-UA-AG---GAUUGCAGUGUGGAC--U--GAGU------GGUAAUCUAGU-CA-UAUC--U---U-U-G-GC---GA----------------------------------------------------------------CAA-GAU-AUAAAG-AGAU-U-G-AA-A---AG-GAAACUACUG-A-U--U-UGGCGA-CAAAC--CAG-U-A-U-C-U-C-UU-U---GGGAA-AUCCAACUAG-A-CC----U-AAGCCGCAAAAU-UUACUUAA-U---A-U-GU-UA-C-C--AC-U-U-AC-A-A-UAUAUAAUUU
NZ_JAERVL010000001.1/134667-135291/1-625                               AUAUCCUA-AG-U-A-U--UGGGUGGU-GCAGUAU-UC-UAGU-CAGCC--C--ACUU-A-U-U-C-CGAAGACGGGCCUAAA-AAUCCGUU-G-AA--G-GGCAC-A-U-C--GAUGAAGUUCCUGGUG-U-A-GGCUUCUA-ACGCCCA-----GUUGGGGGUCUAUGCU---GGGAGU----------------------------------------------------------------UA-AGG-UUG---U-AGGG-C-GAUCCACAAAGGCA----------------------------------------UGUGG-GC-G--U----UG-A-CCCUG-CUUCCGCGGAG-GC-C--C--AA-G----A-UU-GU---GC-U---U-G--C-G-UGu-c-------------------------------------------------------------------------cgc----------------------gcgCA-U--U-C--A---G-G---U--A--CG-AC----U-U-G-G--G---gUA-U-GAACCUG-UA------A--G-GU-GGGAAc--u------------------------------------------------------------------------------aa----------------------------------------gacUU-CC-U-GC-U---UGCAGC-GUAGCC-UGCCUUGA-GUGG-U-C--C--G-G--A-gG--G---G--A--U-A-AU--A-G----GA----------U-----A-A--G--G-A-U-A-A-C----G----A----U---A--C-U-AU-----cU--G--G-C-C-A--------------------------------------------------------------------------------------AU-A-G-U-C-----U---G-U---U----A--U--U--C-U----U-------------CUAUUUGAAA-UCC-G-U-C--C-UGCAAAAGAG-G-C-UA-AGG-A-U-A---A-GU---UA--AGg---gUUG--U---U--GAGGAAAACUCCUAGACUG-UUCU-C----cA---C------------------------------------------------------------------------------------------------------------------------------------------------------------------------------------GA-CAUUUUA-UG-GG---GAUUAUAGUACGGGC--U--AAGU------GGCAAUCUAGU-CC-AACG--A---C-U-G-GU---GA----------------------------------------------------------------CAG-CGU-UGAGGC-AGAC-U-U-AA-A---GG-GAAACCGCCU-G-A--U-CGGCAA-CGUUU--GGG-U-G-U-C-U-A-CC-U---GGGAA-AACCUACUAG-A-CC----U-AAGCCGUAAUUU-UUACCUAU-A---A-A-GU-GA-C-C--AC-C-C-AA-U-G-CACUUACACA
NC_014720.1/1586254-1585627/1-628                                      UGUUAAAU-GG-G-A-U--AGGGUGAU-GCAGUAU-CC-UAGU-CAGAG--UG-GCUG-C-U-U-U-CGAAGGCGGGCCUAAA-AAUCCGCC-A-AA--G-GGCAC-A-C-C--GAUGAAGUUCCUGGUU-C-C-GGCUUCUG-ACGCCCA-----GUCAGGGGUUGGAGCU---GGGAGU-----------------------------------------------------------------A-AGG-GUU---A-AGGG-A-GUCCUGCAAUGGCA----------------------------------------UGCAG-GA-U--G----CA-A-CCCUU-UUCCCGUGGAG-GC-U--A--AC-----------GC---AC-A---A-A--A-A-GAa-a-------------------------------------------------------------------------g-------------------------aaGC-U--U-U--U---U-G---U--G--C--------G-U-U-A--G----U--A-AAACCUA-CC------G--C-CA-GGUGCg--u------------------------------------------------------------------------------ccuuuuaa-----------------------------aaaaggauGU-GC-U-UG-G---GGUAGU-GUAGCC-UGCCUUGA-GCGG-A-A--U--A-G--A--C--G---G--A--U-G-GC--C-G----AAu--------uU-----C-C--G--G-C-C-U-U-C----C----U----A---A--A-A-AU------A-gG--G-C-C-C--------------------------------------------------------------------------------------GU-U-U-U-U--A--G---G-A---A----G--G--U--C-U---UG-------------GGGCCUGAAA-UCU-A-U-U--U-CGCAAAAGAG-G-C-UA-GAA-A-G-C---A-UG---CC--CU-----CUG--U---C--GAGGAAAGCUCCUAGGCUG-UGCC-Au--gu----------------------------------------------------------------------------------------------------------------------------------------------------------------------------au---------ugGC-UUUACGA-AG-GG---GAUUAAAGUGCGGAC--U--AAGU------GGCGAUCUGGU-UG-UGUG--U---U-G-G-GC---AA----------------------------------------------------------------CCG-CAC-ACCCAA-ACUU-U-U-AA-A---GG-GAAACCGCCU---C--C-UGGCGA-CGGG---AGG-U-A-A-G-U-U-UG-G---GGGAA-AUCCUACCAG-A-CC---uU-AAGCCGCAAAAU-UUACCCUU-C---G-U-AA-AA-U-C--AC-C-C-UA-U-C-CCAAUAAAUU
NZ_WMEP01000001.1/674297-673669/1-629                                  UAUUUUUA-CA-A-A-A--GGAAUGGU-GCAGUAU-UC-UAGU-CGGUC--C--UCCG-U-U-C-C-UGAAGGCGGGCCUAAA-AAUCCGCC-A-AA--G-GGCAC-A-U-C--GAUGAAGUUCCUUGUG-U-C-GGCUUGAG-GCGCCCA-----GCCUUGGGUCGAUGCU---GGGAGU----------------------------------------------------------------UA-AGG-UUG---C-AGGG-C-GAUCCACAAAGGCA----------------------------------------UGUGG-GC-G--U----UG-A-CCCUG-CUUCCGCGGAG-GC-C--C--AU-U----C-UU-GU---AA-C---G-G--U-C-UCu-g-------------------------------------------------------------------------ag-----------------------ccaGA-U--A-C--C---G-U---U--A--UG-AA----A-U-G-G--G---gUA-U-GAACCUG-CA------G--C-AC-AUGGAg--u------------------------------------------------------------------------------aa-----------------------------------------caUC-UA-U-GU-G---CGCAGC-GUAGCC-UGCCUUGA-GUGG-U-U--C-uU-G--A-gG--G---G--A--U-U-AC--A-G----UC----------C-----A-U--G--A-G-C-C-C-C----U----G---uG---A--C-U-ACa---gaU--G--G-C-C-A----------------------------------------------------------------------------------c--uGU-G-G-U-C--C--U---G-G---G----A--C--G--U-A---AG-------------CUGUAUGAAA-UCA-G-A-A--C-UGCAAAAGAG-G-C-UA-AGG-A-A-C---G-GU---CA--AAg---gCUG--U---C--GGGGAAAUCCCCUAGACUG-UUCU-A-----U---G------------------------------------------------------------------------------------------------------------------------------------------------------------------------------------GA-CAUGAAA-CG-GG---AAUUAUAGUGCGGAC--U--AAGU------GGCAAUCUAGU-CC-AGUU--A---U-C-G-GA---AA----------------------------------------------------------------CGA-GGC-UGAGUC-GAGU-U-U-AA-A---GG-GGAACCGCCA-G-A--G-UGGUGA-CACUC---GG-U-A-C-U-U-G-AU-U---GGGAA-AACCUACUAG-A-CC----U-AAGCCGCAAUUU-UUACCCGU-U---U-U-GU-GA-C-C--AU-U-C-CU-U-U-CUUUUACAUA
NC_017167.1/1629616-1629000/4-617                                      AAACGUCC-CU-----U--CGGGUGGC-GCAGUAU-UC-UAGU-CAACC--G--UCCG-C-G-C-C-UGAAGACGGGGCUAAA-AAUCCGUC-A-AA--G-GGCAC-A-U-C--GAUGAAGUUCCUGGUG-U-G-GGCUUGGG-GCGCCCA-----GCCCUGGGCUCAUGCU---GGGAGU----------------------------------------------------------------UA-AGA-AGG---U-UGGG-C-AGCCCGCAAUGGCA----------------------------------------UGCGG-GA-C--G----CG-A-CCCAG-CCUUCGCGGAG-GC-C--C--AA-G----U-UC-GU---AG-C---C-A--G-A-ACg-u-U--------------------------------------------------------------------------------------------------gGU-U--U-U--U---G-C---U--A--UG-GC----U-U-G-G--G---gGA-U-GAACCUG-CA---------U-GC-GGAGG----C--------------------------------------------------------------------------------------------------------------------------AA-UC-U-GU-G---UGCAGC-GUAGCC-UGCCUUGA-GUGG-U-A--C--U-G--A--A--G---G--A--U-C-CC--A-G----GA----------A-----U-U--C--A-G-G-U-G-G----U----C----G------G-C-CG------C--G--G-C-C-A--------------------------------------------------------------------------------------CG-G-C-G-C--G--A---C-C---A----C--C--G--G-----UG-------------CUGGGUGAAA-UCC-G-U-A--C-UGCAAAAGAG-G-C-UA-GGG-C-G-C---G-GG---AG-cGG-----UUG--U---C--GCGGAAAACGCCUAGACUG-UUCG-C-----C---A-----------------------------------------------------------------------------------------------------------------------------------------------------------------------cga-------ggcGA-GGCUCCC-UG-AG---GAUUAUAGUGUGGAC--U--AAGU------GGUAAUCCAGU-CU-GGCU--G---U-C-G-GC---GA----------------------------------------------------------------CGC-GGC-CAAGGC-GCUC-U-G-AA-A---GG-GAAACCGCCG-G-G--A-CGGCGA-CGUCU--CGG-U-G-A-G-C-G-CC-U---GGGAA-AACCUACUGG-A-CC----U-AAGCCACAGCGU-UUACUCAG-G---G-A-GU-UG-C-C--AC-C-C-GG-G-C-AUCGAUACAU
NZ_CP017703.1/3693455-3692850/1-606                                    CAGAAAAC-AU-G-A-U--GGAGUGGU-GCAGUAU-UC-UAGU-CAGCC--C--UCCG-G-U-U-C-UGAAGGCGGGCCUAAA-AAUCCGCU-A-AA--G-GGCAC-A-U-C--GAUGAAGUUCCUGGUG-U-U-GGCUUGAG-GCGCCCA-----GCCUUGGGUUGAUGCU---GGGGGU----------------------------------------------------------------UA-AGG-UUA---G-AGGG-C-GAUCCACAAUGGCA----------------------------------------UGUGG-GC-G--U----UG-A-CCCUC-UUUCCGCGGAG-GC-C--C--AU-U----U-UA----------------------UG---UG---------------------------------------------------------------------------------------------------CA----------------------------AA----A-U-G-G--G----UA-U-GAACCUG-UC------U-aC-GC-GCUUCa--u------------------------------------------------------------------------------agug-------------------------------------caauGA-GG-C-GC-G---GACAGC-GUAGCC-UGCCUUGA-GUGG-A-G-gC--C-G--A-gG--G---G--A--U-U-AU--G-G----AA----------A-------C--A--A-G-G-A-A-C----U----U----U---U--U-C-AU-----aU--G--G-C-C-A--------------------------------------------------------------------------------------AU-G-A-A-A--G--A---G-U---U----U--C--U--U-Au-gUG-------------ACAUAUGAAA-UCG-G-C-U--C-UGCAAAAGAG-G-C-UA-GGA-A-C-C---G-GC---UA--AAg---gCUG--U---U-uGAGGAAAACUCCUAGACUG-UUCA-C-----A---U------------------------------------------------------------------------------------------------------------------------------------------------------------------------------------GA-CAUAUAU-AG-AG---GAUUGUAGUACGGAC--U--AAGU------GGCAAUCCAGU-CU-AGCG--U---U-U-G-GC---GA----------------------------------------------------------------CAG-CGC-UAAGUC-AGGU-U-U-AA-A---GG-GAAACCGCCG-G-G--G-CGGCAA-CGC-C--UGG-U-A-C-U-U-G-AC-U---GGGAA-AACCUACUGG-A-CC----U-AAGCCGUAAUGU-UUACUCUA-U---A-U-AU-GA-C-C--AC-U-C-CA-U-U-UCCGUUAUAU
NZ_JAOALK010000056.1/185338-184711/1-628                               UAUUUAUA-CA-U-U-G--GGAAUGGU-GCAGUAU-UC-UAGU-CAGUC--C--UCCG-U-U-C-C-UGAAGGCGGGCCUAAA-AAUCCGCC-A-AA--G-GGCAC-A-U-C--GAUGAAGUUCCUUGUG-C-U-GGCUUGAG-GCGCCCA-----GCCUUGGGUCAGUGCU---GGGAGU----------------------------------------------------------------UA-AGG-UUG---C-AGGG-C-GAUCCACAAAGGCA----------------------------------------UGUGG-GC-G--A----AG-A-CCCUG-UUUCCGCGGAG-GC-C--C--AU-C----U-CU-GU---GG-U---G-A--A-U-ACu-a-------------------------------------------------------------------------agc----------------------cuaGU-A--U-U--U---G-C---G--A--UG-GA----A-U-G-G--G---gUA-U-GAACCUG-CG------U-aG-GU-AGGGAu--u------------------------------------------------------------------------------aa-----------------------------------------ucUC-UC-U-AU-C---CGCAGC-GUAGCC-UGCCUUGA-GUGG-U-C--C--A-G--A-gG--G---G--A--U-U-AU--G-G----UC----------A-----C-G--A--G-U-G-U-A-A----A----U----A---G--A-C-AG-----aU--G--G-C-C-A--------------------------------------------------------------------------------------CU-G-U-U-U--G--U-----U---A----C--A--C--U-U---UUc----------auCCAUAUGAAA-UCU-G-U-A--C-UGCAAAAGAG-G-C-UA-GGG-A-A-C---G-GU---AA--AGg---gCUG--U---U--GAGGAAAUCUCCUAGACUG-UUCC-A-----A---A-----------------------------------------------------------------------------------------------------------------------------------------------------------------------a-----------gGA-CAUUUAA-AA-GG---GAUUAUAGUGCGGAC--U--AAGU------GGCAAUCCAGU-CU-AGCU--G---U-U-G-GC---AA----------------------------------------------------------------CAA-CGC-UAAGAU-GGGU-U-U-AA-A---GG-GGAACCGCCA-G-A--A-UGGCAA-CAUUC---GG-U-A-C-C-U-G-UC-U---GGGAA-AACCUACUGG-A-CC----U-AAGCCGCAGUUU-UUACCUUU-U---A-A-AU-GA-C-C--AU-U-C-CU-A-C--UUACAUAAU
NZ_RBZP01000001.1/554680-554058/1-623                                  UGAUAUUA-UA-U-A-U--GGAAUGGU-GCAGUAU-UC-UAGU-CAGUC--C--UCCU-A-U-C-C-UGAAGGCGGGGCUAAA-AAUCCGCU-G-AA--G-GGCAC-A-U-C--GAUGAAGUUCCUUGUG-U-U-GGCUUGAG-GCGCCCA-----GCCUUGGGUUGAUGCU---GGGAGU----------------------------------------------------------------UA-AGG-AUU---U-UGGG-C-GAUCCACAAAGGCA----------------------------------------UGUGG-GC-G--U----UG-A-CCCGA-UUUCCGUGGAG-GC-C--C--AU-C----U-CU-GU---GG-U---G-A--U-A-ACu-a-------------------------------------------------------------------------ag-----------------------cuaGU-U--A-U--U---A-C---G--A--UG-GA----A-U-G-G--G---gUA-U-GAACCUG-CA------A--U-AG-AUGGUa--u------------------------------------------------------------------------------gg----------------------------------------gacAC-CU-A-AU-A---UGCAGC-GUAGCC-UGUCUUGA-GUGA-U-U--C--U-G-uG--G--G---G--A--U-U-AG--A-U----UA----------G-----U-G--G--G-U-A-U-U-U----A----A----U---U--C-A-GG------U--G--G-C-C-A--------------------------------------------------------------------------------------A--U-G-A-A--U--U---U-A---A----U--A--C--U-U---AU-------------GUCUAUGAAA-CCA-G-A-U--U-UGCAAAAGAG-A-C-UA-GGG-A-U-A---G-GU---UA--AAg---aCUG--U---G--GAGGAAAUCUCCUAGACUG-UUCG-A-----A---U------------------------------------------------------------------------------------------------------------------------------------------------------------------------------------GA-CUUUUAA-AA-GG---GAUUAUAGUGCGGAC--U--AAGU------GGUAAUCCAGU-CU-AGCU--A---U-U-G-GC---GA----------------------------------------------------------------CAA-AGC-UAAGAU-GGAA-U-U-AA-A---GG-GGAACCACCU-U-U-cA-UGGCGA-CAU-G--GGG-C-A-U-C-C-A-UC-U---GGGAA-AACCUACUGG-A-CC----U-AAGCCGCAGUUU-UAACCUUU-U---A-A-AA-GA-C-C--AU-U-C-CA-C-U-UACAUAUUUU
NC_015949.1/735983-736613/1-631                                        GUUAAAAU-GG-G-A-U--AGGGUGAU-GCAGUAU-CC-UAGU-CAGAG--UG-GCUG-C-U-U-U-CGAAGGCGGGCCUAAA-AAUCCGCC-A-AA--G-GGCAC-A-C-C--GAUGAAGUUCCUGGUU-U-C-GGCUUCUG-ACGCCCA-----GUCAGGGGUUGAAGCU---GGGAGU-----------------------------------------------------------------A-AGG-GUU---A-AGGG-A-GUCCUGCAAUGGCA----------------------------------------UGCAG-GA-U--G----CA-A-CCCUU-UUCCCGUGGAG-GC-U--A--AC-----------GC---AC-A---A-A--A-A-GAa-a-------------------------------------------------------------------------u-------------------------aaGC-U--U-U--U---U-G---U--G--C--------G-U-U-A--G----U--A-AAACCUA-CC------G--C-CA-GGUGCg--u------------------------------------------------------------------------------ccuuuuuua---------------------------aggaaggauGU-GC-U-UG-G---GGUAGU-GUAGCC-UGCCUUGA-GCGG-A-A--U--A-G--A--C--G---G--A--U-G-GC--C-G----AAu--------uU-----C-U--G--G-C-C-U-U-C----C----U----A---A--A-A-AU------A-gG--G-C-C-C--------------------------------------------------------------------------------------GU-U-U-U-U--A--G---G-A---A----G--G--U--C-U---UA-------------AGGCCUGAAA-UCU-A-U-U--U-CGCAAAAGAG-G-C-UA-GAA-A-G-C---A-UG---CC--CU-----CUG--U---C--GAGGAAAGCUCCUAGGCUG-UGCC-Aa--gu----------------------------------------------------------------------------------------------------------------------------------------------------------------------------au--------uugGC-UUUACGA-AG-GG---GAUUAAAGUGCGGAC--U--AAGU------GGCGAUCUGGU-UG-UGUG--U---U-G-G-GC---AA----------------------------------------------------------------CCG-CAC-ACCCAA-ACUU-U-U-AA-A---GG-GAAACCGCCU---C--C-UGGCGA-CGGG---AGG-U-A-A-G-U-U-UG-G---GGGAA-AUCCUACCAG-A-CC---uU-AAGCCGCAAAAU-UUACCCUU-C---G-U-AA-AA-U-C--AC-C-C-UA-U-C-CCAAUAAAUU
NZ_APGP01000120.1/39218-39849/1-632                                    UGCAAUAU-GG-G-A-U--AGGGUGAU-GCAGUAU-CC-UAGU-CAGAG--UG-GCUG-C-U-U-U-CGAAGGCGGGCCUAAA-AAUCCGCC-A-AA--G-GGCAC-A-C-C--GAUGAAGUUCCUGGUU-U-U-GGCUUCUG-ACGCCCA-----GUCAGGGGUUGAAGCU---GGGAGU-----------------------------------------------------------------A-AGG-GAU---A-AGGG-A-GUCCUGCAAUGGCA----------------------------------------UGCAG-GA-U--G----GA-A-CCCUU-UUCCCGUGGAG-GC-U--A--AC-G----C-AC-AA---AA-G---G-A--A-G-GU---UA--------------------------------------------------------------------------------------------------a-A-U----U--C---U-U---U--U--UG-UG---cG-U-U-A--G----U--A-AAACCUA-CC------G--C-CA-GGUACa--u------------------------------------------------------------------------------cuauaauu-----------------------------aaguagauGU-GC-U-UG-G---GGUAGU-GUAGCC-UGCCUUGA-GCGA-G-A--U--A-G--A--C--G---G--A--U-G-GC--C-G----AAu--------uU-----A-U--G--G-C-U-C-C-U----U----U----A---A--A-A-AU------A-gG--G-C-C-C--------------------------------------------------------------------------------------GU-U-U-U-U--A--G---A-G---G----A--G--U--C-U---UG-------------AGGCCUGAAA-UCU-A-U-U--U-CGCAAAAGAG-G-C-UA-GAA-A-G-C---A-UG---CC--CU-----CUG--U---C--GAGGAAAGCUCCUAGGCUG-UGCC-G-----A---C-----------------------------------------------------------------------------------------------------------------------------------------------------------------------uu--------ucgGC-UUUACGA-AG-GG---GAUUAAAGUGCGGAC--U--UAGU------GGCGAUCUGGU-UG-UGUG--U---U-G-G-GC---AA----------------------------------------------------------------CCG-CAC-ACCCAA-ACUU-U-U-AA-A---GG-GAAACCGCCU---C--C-UGGCGA-CGGG---GGG-U-A-A-G-U-U-UG-G---GGGAA-AUCCUACCAG-A-CC----UcAAGCCGCAAAAU-UUACCCUU-C---G-U-AA-AA-U-C--AC-C-C-UA-U-C-CCAUAAAUUU
NZ_CP118396.1/1194768-1194175/1-594                                    AUUAUACU-AU-A-A-A--UAGGUGGC-GCAGUAU-UC-UAGU-CGGCU--A--GUCU-A-U-U-C-UGAAGGCGGGGCUAAA-AAUCCGCU-A-AA--G-GGCAC-A-U-C--GAUGAAGUUCCUUGUG-C-U-GGCUCGCU-ACGCCCA-----GUGGUGGGUUGGUGCU---GGGAGU----------------------------------------------------------------AA-GGG-GGA---U-GGGG-C-GAC-CGCAAUGGCA----------------------------------------UGCG--CA-A--U----CG-A-CCCUA-CCCCCGCGGAG-AC-C--C--UU-G----U-GC-GU---GG-G---G-------------AA--------------------------------------------------------------------------------------------------------------A---C-C---U--A--CG-GC----A-A-G-G--G----AU-U-AAACCUG-CA------A--A-GC-GGUGU----U--------------------------------------------------------------------------------------------------------------------------AA-GC-U-GC-G---UGCAGC-GUAGCC-UGCCUUGA-GCAA-G-A--A--U-G--G--U--G---G--A--G-G-AU--A-G----AU------------------C--A--G-A-U-C-C-A----U----A----U---U--C-A-UA------A--G--G-C-C----------------------------------------------------------------------------------------UA-A-G-A-A--U--A---U-G---G----A--U--U--A-U---CG-------------CUAUAGGAAA-CCA-U-U-U--U-UGCAAAAGAG-G-C-UA-GGA-A-U-A---G-AU---GA--UG-----CCG--C---U--GAGGAAAGCUCCUAGACUG-CUCG-U-----U--uU------------------------------------------------------------------------------------------------------------------------------------------------------------------------------------GA-GGCAGGA-UG-GG---GAUUGCAGUGUGGAC--U--AAGU------GGUAAUCUAGC-CU-CACA--U---U-C-G-GC---AA----------------------------------------------------------------CG--UGU-GAAUUU-UCAG-U-U-AA-A---GG-GAAACCGCCU-A-G--G-CGGCGA-CGCCU--GGG-U-C-U-G-A-A-AA-U---GGGAA-AGCCUGCUAG-A-CC----U-AAGCCGCAAACU-UAACUCAU-C---C-U-GC-UG-C-C--AC-C-U-AA-A-U-UAAAUAAAGG
NZ_JAJERH010000005.1/143842-143217/1-626                               UUAAACUA-AC-A-A-A--GGAAUGGU-GCAGUAU-UC-UAGU-CAGUU--C--UCCG-U-A-C-C-UGAAGGCGGGCCUAAA-AAUCCGCC-A-AA--G-GGCAC-A-U-C--GAUGAAGUUCCUUGUG-U-A-GGCUUGAG-GCGCCCA-----GCCUUGGGUCUAUGCU---GGGAGU----------------------------------------------------------------UA-AGG-UUU---U-CGGG-C-GAUCCACAAAGGCA----------------------------------------UGUGG-GC-G--U----UG-A-CCCGA-UUACCGCGGAG-GC-C--C--AU-C----U-CU-GU---AG-U---G-A--U-A-GCu-a-------------------------------------------------------------------------agc----------------------cuaGU-U--A-U--C---A-U---U--A--UG-GA----A-U-G-G--G---gUA-U-GAACCUG-CA---------G-AU-AUGGUa--a------------------------------------------------------------------------------gg----------------------------------------gacAC-CU-A-AU-A---UGCAGC-GUAGCC-UGCCUUGA-GUGG-U-G--C-cU-G--A-gG--G---G--A--U-U-AG--A-G----UC----------U-----U-A--A--A-A-U-A-A------C----A----A---A--U-U-AG-----aU--G--G-C-C-A--------------------------------------------------------------------------------------CU-A-G-U-U--U--G---C-U---U----A--U--U--U-U--cAU-------------CUCUAUGAAA-UCA-G-C-A--C-UGCAAAAGAG-G-C-UA-GGG-A-G-C---G-GU---UA--AGa---aCUG--U---U--GAGGAAAUCUCCUAGACUG-UUCG-U-----A---U------------------------------------------------------------------------------------------------------------------------------------------------------------------------------------GA-CAUAUAA-AA-GG---GAUUAUAGUGUGGAC--U--AAGU------GGUAAUCCAGU-CU-AGCU--U---U-U-G-GC---GA----------------------------------------------------------------CGA-AGC-UAAGUU-GAUU-U-U-AA-A---GG-GGAACCGCCU-U-U-cG-UGGCAA-CAC-G--GGG-U-A-A-U-C-A-AC-U---GGGAA-AACCUACUGG-A-CC----U-AAGCCACAGUUU-UUACCUUU-U---A-C-AU-GA-C-C--AU-U-C-CU-U-C-UCUUACAUAA
NZ_JACLZI010000040.1/64920-64296/1-625                                 UAUUAAAU-AC-C-A-U--GGAAUGGU-GCAGUAU-UC-UAGU-CAGCU--C--UCCG-U-U-U-C-UGAAGGCGGGCCUAAA-AAUCCGCC-A-AA--G-GGCAC-A-U-C--GAUGAAGUUCCUUGUG-C-C-GGCUUGAG-GCGCCCA-----GCCUUGGGUUGGUGCU---GGGAGU----------------------------------------------------------------UA-AGG-UUG---U-AGGG-C-GAUCCACAAAGGCA----------------------------------------UGUGG-GC-G--A----GG-A-CCCUA-CUUCCGCGGAG-GC-C--C--AU-C----U-CU-GU---GG-U---G-A--U-U-GC--u-U-----------------------------------------------------------------------agc----------------------caaGG-A--A-U--C---A-C---C--A--UG-GA----A-U-G-G--G---gUA-U-GAACCUA-CG------U--C-AU-UAGGGu--g------------------------------------------------------------------------------gg----------------------------------------gaaCU-CU-A-AU-G---AGUAGC-GUAGCC-UGCCUUGA-GUGG-U-G--U-uU-G--A-gG--G---G--A--U-U-AU--G-G----UU----------A-----U-A--G--G-U-G-C-U-A----U----A----A---G--C-U-AG-----aU--G--G-C-C-A--------------------------------------------------------------------------------------CU-A-G-C-U--U------U-A---G----U--A--U--U-U---UCa-----------uCCAUAUGAAA-UCA-G-C-A--C-UGCAAAAGAG-G-C-UA-GGA-A-A-C---G-GU---UA--AGg---gCUG--U---A--GAGGAAAUCUCCUAGACUG-UUCC-A-----U---A-----------------------------------------------------------------------------------------------------------------------------------------------------------------------a-----------gGA-CAUUUAA-AA-GG---GAUUAUAGUGUGGAC--U--AAGU------GGUAAUCCAGU-CU-AGCU--G---U-U-G-GU---GA----------------------------------------------------------------CAA-CGC-UAAGGU-GGGU-U-U-AA-A---GG-GGAACCGCCA-G-A--A-UGGCAA-CAUUC---GG-U-A-C-C-C-A-CC-U---GGGAA-AACCUACUGG-A-CC----U-AAGCCGCAGUUU-UUACCUUU-U---A-G-AU-GA-C-C--AU-U-C-C-------UAUUACAUA
NZ_SWLG01000011.1/85517-86137/1-621                                    UAUUAUAC-AU-U-C-A--AGAGUGGU-GCAGUAU-UC-UAGU-CGAUC--C--GUCA-U-U-C-C-UGAAGGCGGGCCUAAA-AAUCCGCC-A-AA--G-GGCAC-A-U-C--GAUGAAGUUCCUUGUG-U-U-GGCUUGAG-CCGCCCA-----GGCUUGGGUCAAUGCU---GGGAGU----------------------------------------------------------------UA-AGG-UCG---C-AGGG-C-GAUCCACAAAGGCA----------------------------------------UGUGG-GC-G--U----UG-A-CCCUG-CUUCCGCGGAG-GC-C--C--AU-U----A-UU-GU---AG-U---G-U--G-A-GGcga-------------------------------------------------------------------------a-------------------------agCU-U--A-A--C---A-G---U--A--UG-AA----A-U-G-G--G---gUA-U-GAACCUG-UC------U--G-GC-AGCAAg--a------------------------------------------------------------------------------a-------------------------------------------uUG-AC-U-GU-G---GACAGC-GUAGCC-UGCCUUGA-GUGG-A-G--U--A-G--A-gG--G---G--A--U-U-AU--A-G----AU----------U-----C-U--G--G-G-A-A-A-A----A----A----G---C--A-G-CA------U--G--G-C-C-A---------------------------------------------------------------------------------------G-C-C-G-C--U--C---U-U---U----U--C--C--U-Uc-cAC-------------CUGUAUGAAA-UCU-A-C-U--C-UGCAAAAGAG-G-C-UA-GGG-A-A-U---G-CU---CA-gGA-----UUG--C---U--GAGGAAAACUCCUAGACUG-UUCCgU-----A---A------------------------------------------------------------------------------------------------------------------------------------------------------------------------------------GA-CGCUUAA-AG-GG---GAUUAUAGUGCGGAC--U--AAGU------GGUAAUCCAGU-CU-AGCU--G---U-U-G-GC---GA----------------------------------------------------------------CAA-CGC-UAAGAG-GGAU-G-U-AA-A---GG-GAAACCGCCG-G-A--A-UGGCGA-CAUUC--GGG-U-A-U-C-C-C-UC-U---GGGAA-AACCUACUGG-A-CC----U-AAGCCGCAGUCU-UUACUCUU-U---A-G-GC-GA-C-C--AC-U-C-UC-G-U-ACAUAAUGUU
NZ_CP044434.1/1229458-1230070/2-612                                    CUAAUCAC-AC-G-A-A--CGGGUGGC-GCAGUAU-UC-UAGU-CAACC--G--CCCA-C-U-C-U-UGAAGACGGGGCUAAA-AAUCCGUC-A-AA--G-GGCAC-A-U-C--GAUGAAGUUCCUGGUG-U-U-GGCUUGAG-GCGCCCA-----GCCUUGGGCUGAUGCU---GGGAGU----------------------------------------------------------------UA-AGA-AAG---U-UGGG-A-GACCCGCAAUGGCA----------------------------------------UGCGG-AC-G--U----UA-G-CCCAG-CUUUCGCGGAG-GC-C--U--AA-G----U-GC-GU---GG-C---U-C--G-C-AA---UU---------------------------------------------------------------------------------------------------AA-A--G-G--G---G-U---U--A--CG-GC----U-U-G-G--G---gUA-U-GAACCUG-CA---------U-GC-GGAGG----C--------------------------------------------------------------------------------------------------------------------------AA-UC-U-GU-G---UGCAGU-GUAGCC-UGCCUUGA-GUGG-U-A--U--U-G--A--A--G---G--A--U-U-CU--G-G----GA----------A-----A-C--A--A-G-C-U-G-U----U----A-----------U-C-CU------C--G--G-C-C-A--------------------------------------------------------------------------------------AG-G-A-A----U--A---A-C---A----G--C--C--C-G---UG-------------CCAGAUGAAA-UCC-A-U-A--C-UGCAAAAGAG-G-C-UA-GAG-A-G-U---G-GC---CU--UCc--ggUUG--U---U--GCGGAAAACGCCUAGACUG-UUCG-C-----U---U-----------------------------------------------------------------------------------------------------------------------------------------------------------------------g----------gcGU-GGCACCU-UG-AG---GAUUAUAGUGUGGAC--U--AAGU------GGUAAUCUAGU-CU-GGCC--U---U-C-G-GC---GA----------------------------------------------------------------CGC-GGC-CAAUGC-GCGU-U-G-AA-A---GG-GAAACCGUCA-U-G--G-CGGCGA-CGCUG--UGA-U-A-C-G-U-G-CA-U---GGGAA-AACCAACUGG-A-CC----U-AAGCCACAGCGU-UUACUCAA-G---G-U-GC-UG-C-C--AC-C-C-GC-U---GUAUGUUUCU
NZ_CP041666.1/1959655-1959013/1-643                                    AUGUAGUA-CA-A-A-A--GGAAUGGU-GCAGUAU-UC-UAGU-CAGUC--C--UCCG-U-U-U-C-UGAAGGCGGGCCUAAA-AAUCCGCC-A-AA--G-GGCAC-A-U-C--GAUGAAGUUCCUUGUG-C-U-GGCUUGAG-GCGCCCA-----GCCUUGGGUUAGUGCU---GGGAGU----------------------------------------------------------------UA-AGG-UUG---C-AGGG-C-GAUCCACAAAGGCA----------------------------------------UGUGG-GC-G--A----GG-A-CCCUG-CUUCCGCGGAG-GC-C--C--AU-C----U-CU-GU---GG-A---A-A--A-A-UCuaa-------------------------------------------------------------------------uc------------------------cuAG-A--U-G--A---U-C---C--A--UG-GA----A-U-G-G--G---gUA-U-GAACCUG-UG------U--G-AU-AGGGAg--a------------------------------------------------------------------------------gcuuuucua--------------------------gaaaagcguaUC-UC-U-AU-C---UGCAGC-GUAGCC-UGCCUUGA-GUGG-A-A--C--A-G--A-gG--G---G--A--U-U-AU--G-G----CA----------U-----A----A--A-A-U-G-U-C----U----A----A---U--U-A-GA------U--G--G-C-C-A--------------------------------------------------------------------------------------CU-A-A-U-U--C--G---G-A---C----A--U--U--U-C----Ucu--------uuaCCAUAUGAAA-UCU-G-U-U--C-UGCAAAAGAG-G-C-UA-AGA-A-G-C---G-GU---UA--AAg---gCUG--U---U--GAGGAAAUCUCCUAGACUG-UUCU-Gg---aA---------------------------------------------------------------------------------------------------------------------------------------------------------------------------a-----------gGA-CAUCGUA-UA-GG---GAUUAUAGUACGGAC--U--AAGU------GGUAAUCCAGU-CC-AACU--U---U-C-G-GA---GA----------------------------------------------------------------CGG-AGU-UGAGUC-AGGC-U-U-AA-A---GG-GGAACCGCCA-G-A--A-UGGUGA-CAUUC---GG-U-G-C-U-U-G-AC-U---GGGAA-AACCUACUGG-A-CC----U-AAGCCGUAAUUU-UCACCUGU-A---C-G-AU-GA-C-C--AU-U-C-CC-U-U-UCUACAUACG
ref|BMHB3a_c152344|/1208-601/1-608                                     GAUAAGCU-AU-A-U-A--AGGGUGGU-GCAGUAU-UC-UAGU-CAGGU--AA-GUAU-U-U-U-U-UGAGGGCGGGGCUAAA-AAUCCGCU-A-AA--G-GGCAC-A-U-C--GAUGAAGUUCCUUGUG-C-U-GGCCUAUG-ACGCCCA-----GUCAUGGGCUUGUGCU---GGGAGU-----------------------------------------------------------------A-AGG-GGG---A-UGGG-G-CGACCGCAAUGGCA----------------------------------------UGCGG--A-G--C----UG-A-CCCUA-CCCUCGUGGAG-AC-C--A--UU-G----U-GC-GU---GU-A---U-U--A-G-GCuag-------------------------------------------------------------------------a--------------------------uGC-C--U-A--A---U-G---U--A--CG-GC----A-A-U-G--G----AU-U-AAACCUG-CA------U--U-GU-GGUGU---aA--------------------------------------------------------------------------------------------------------------------------AA-GC-U-AU-G---UGCAGU-GUAGCC-UGCCUUGA-GUGG-C-G--U--G-G--G--U--G---G--A--G-G-UG--A-G----UU----------U-----A-----------A-A-C-C----U----A----A---A--G-C-UU------U--G--G-C-C-A--------------------------------------------------------------------------------------AA-G-U-U-U--U--A---G-A---A----U--A--U--------UG-------------AUUAAGGAAA-CCC-A-A-G--C-UGCAAAAGAG-G-C-UA-GAA-A-A-G---U-AC---CU--AA-----CUG--U---U--GAGGAAAACUCCUAGACUG-UUUA-U-----Aa-aA------------------------------------------------------------------------------------------------------------------------------------------------------------------------------------GA-AGUAUAU-UG-AG---GAUUGCAGUGCGGAC--U--AAGU------GGUGAUCCAGU-UC-UAUU--U---A-U-G-GA---AA----------------------------------------------------------------CAA-AGU-AGGUAG-AGUA-U-U-AA-A---GG-GAAACCGUCA-A-A--A-UGGCGA-CAUUU--CGA-U-U-A-U-U-C-UA-U---GGGAA-AUCCUACUGG-A-CC----U-AAGCCGCAAAGU-UUACUCAG-U---A-U-AC-UG-C-C--AC-C-U-UA-U-U-AAAGCGAACA
NZ_FTOO01000002.1/48031-47415/1-617                                    ACGAAAUG-CC-C-U-G--CGGGUGGC-GCAGUAU-UC-UAGU-CAACC--G--UCCG-C-G-C-C-UGAAGACGGGGCUAAA-AAUCCGUC-G-AA--G-GGCAC-A-U-C--GAUGAAGUUCCUGGUG-U-G-GGCUUGGG-GCGCCCA-----GCCCUGGGCUCAUGCU---GGGAGU----------------------------------------------------------------UA-AGA-AGG---U-UGGG-C-AGCCCGCAAUGGCA----------------------------------------UGCGG-GA-C--G----UG-A-CCCAG-CCUUCGCGGAG-GC-C--C--AA-G----U-UC-GU---AG-C---U-G--G-A-AC--cAU-----------------------------------------------------------------------g--------------------------gUU-U--U-U--U---G-C---U--A--UG-GC----U-U-G-G--G---gUA-U-GAACCUG-CA---------U-GC-GGAGG----C--------------------------------------------------------------------------------------------------------------------------AA-UC-U-GU-G---UGCAGC-GUAGCC-UGCCUUGA-GUGG-U-A--C--U-G--A--A--G---G--A--U-C-UC--A-G----GA----------A-----U-U--C--A-G-G-U-G-G----C----C----G------G-C-CG------C--G--G-C-C-A--------------------------------------------------------------------------------------CG-G-C-G-C--G--G---U-C---A----C--C--G--G-----UG-------------CUGGGUGAAA-UCC-G-U-A--C-UGCAAAAGAG-G-C-UA-GGG-C-G-C---G-GG---AG-cGG-----UUG--U---C--GCGGAAAACGCCUAGACUG-UUCG-C-----C---A-----------------------------------------------------------------------------------------------------------------------------------------------------------------------cga-------ggcGA-GGCUCUC-UG-AG---GAUUAUAGUGUGGAC--U--AAGU------GGUAAUCCAGU-CU-GGCC--G---U-C-G-GC---GA----------------------------------------------------------------CGC-GGC-CAAGGC-GCUC-U-G-AA-A---GG-GAAACCGCCG-A-G--A-CGGCGA-CGUCU--CGG-U-G-A-G-C-G-CU-U---GGGAA-AACCUACUGG-A-CC----U-AAGCCACAGCGU-UUACUCAG-A---G-A-GU-UG-C-C--AC-C-C-GG-G-U-AUCGAUACAU
NZ_AQXL01000127.1/79598-80236/1-639                                    UUCAAAAU-CG-G------AGGGUGGC-GCAGUAU-UC-UAGU-CAACC--C--CCCU-C-U-U-C-UGAAGGCGGGCCUAAA-AAUCCGUC-G-AA--G-GGCAC-A-U-C--GAUGAAGUUCCUGGUG-U-U-GGCUUGAG-GCGCCCA-----GCCUUGGGCUGAUACU---GGGAGU----------------------------------------------------------------UA-AGG-UAG---U-AGGG-C-GAUCCGCAAUGGCA----------------------------------------UGCGG-GC-G--U----GG-A-CCCUA-CUACCGCGGAG-GC-C--C--AU-G----U-UU-GU---GG-U---U-U--G-A-CGc-c-------------------------------------------------------------------------agc---------------------gcgc-C-G--A-G--A---A-C---U--A--CG-AC----A-U-G-G--G---gUA-U-GAACCUG-CA------U--G-GC-GAGUGa--g------------------------------------------------------------------------------augcuaucgu------------------------ugaugacacgaCA-CU-U-GU-G---UGCAGC-GUAGCC-UGCCUUGA-GUGA-U-G--U--G-G--A--G--G---G--A--U-U-GC--A-G----GA----------U-----U-C--A--G-G-C-G-G-A----C-------------C--G-U-UU------C--G--G-C-C-A--------------------------------------------------------------------------------------AA-A-C-G-C-----G---U-C---C----G--C--C--G-G---UG-------------CUGCAUGAAA-UCC-A-C-G--U-UGCAAAAGAG-G-C-UA-GGA-A-G-A---U-GU---GC--GGg---gUUG--U---U--GAGGAAAACUCCUAGACUG-UCGU-G-----A---U-----------------------------------------------------------------------------------------------------------------------------------------------------------------------c----------caCGuGACUUUU-CG-GG---GAUUAUAGUGUGGUC--U--AAGU------GGUAAUCGAGU-CC-GGUG--C---A-U-G-GC---AA----------------------------------------------------------------CAU-CAC-CGAGAC-GGAC-A-U-AA-A---GG-GAAACCGCCG-C-C--A-UGGCGA-CGUGG--CGG-U-G-U-C-U-G-UC-U---GGGAA-AACCUACUCG-A-CC----U-AAGCCACAGCGU-UUACCCGA-A---A-A-GU-UG-C-C--AC-C-C-CA-C-C-CCAUCUACAU
NZ_JAFMTY010000009.1/35976-35362/1-615                                 AAACGUCC-CU-G------CGGGUGGC-GCAGUAU-UC-UAGU-CAACC--G--UCCG-C-G-C-C-UGAAGACGGGGCUAAA-AAUCCGUC-A-AA--G-GGCAC-A-U-C--GAUGAAGUUCCUGGUG-U-G-GGCUUGGG-GCGCCCA-----GCCCUGGGCUCAUGCU---GGGAGU----------------------------------------------------------------UA-AGA-AGG---U-UGGG-C-AGCCCGCAAUGGCA----------------------------------------UGCGG-GA-C--G----CG-A-CCCAG-CCUUCGCGGAG-GC-C--C--AA-G----U-UC-GU---AG-C---U-G--G-A-AC--cAU-----------------------------------------------------------------------g--------------------------gUU-U--U-U--U---G-C---U--A--UG-GC----U-U-G-G--G---gUA-U-GAACCUG-CA---------U-GC-GGAGG----C--------------------------------------------------------------------------------------------------------------------------AA-UC-U-GU-G---UGCAGC-GUAGCC-UGCCUUGA-GUGG-U-A--C--U-G--A--A--G---G--A--U-C-CC--A-G----GA----------A-----U-U--C--A-G-G-U-G-G----U----C----G------G-C-CG------C--G--G-C-C-A--------------------------------------------------------------------------------------CG-G-C-G-C--G--A---U-C---A----C--C--G--G-----UG-------------CUGGGUGAAA-UCC-G-U-A--C-UGCAAAAGAG-G-C-UA-GGG-C-G-C---G-GG---AG-cGG-----UUG--U---C--GCGGAAAACGCCUAGACUG-UUCG-C-----C---A-----------------------------------------------------------------------------------------------------------------------------------------------------------------------cga-------ggcGA-GGCUCCC-UG-AG---GAUUAUAGUGUGGAC--U--AAGU------GGUAAUCCAGU-CC-GGCC--G---U-C-G-GC---GA----------------------------------------------------------------CGC-GGC-CGAGGC-GCUC-U-G-AA-A---GG-GAAACCGCCG-G-G--A-CGGCGA-CGUCU--CGG-U-G-A-G-C-G-CU-U---GGGAA-AACCUACUGG-A-CC----U-AAGCCACAGCGU-UUACUCAG-G---G-A-GU-UG-C-C--AC-C-C-GG-G-U-AGGAAUACAU
NZ_LT745763.1/1949579-1950204/2-625                                    UUAUGUAG-AA-U-A-A--GGAAUGGU-GCAGUAU-UC-UAGU-CAGUU--C--UCCG-C-A-C-C-UGAAGGCGAGCCUAAA-AAUUCGCC-A-AA--G-GGCAC-A-U-C--GAUGAAGUUCCUUGUG-C-A-GGCUUGAG-GCGCCCA-----GCUUUGGGUCUGUGCU---GGGAGU----------------------------------------------------------------UA-AGG-UUA---U-CGGG-C-GAUCCACAAAGGCA----------------------------------------UGUGG-GC-G--U----UG-A-CCCGA-UUUCCGCGGAG-GC-C--C--AU-C----U-CU-GU---AG-U---A-A--C-A-GCu-a-------------------------------------------------------------------------agc----------------------cuaGU-U--G-U--C---A-U---U--A--UG-GA----A-U-G-G--G---gUA-U-GAACCUG-CA------G--U-AG-ACGGUa--a------------------------------------------------------------------------------gg----------------------------------------gacAC-CU-G-AU-A---UGCAGC-GUAGCC-UGCCUUGA-GUGG-U-G-aC--U-G--A-gG--G---G--A--U-U-AG--G-G----CA----------------A-U--A--A-A-A-C-A-U----G----A----A---A--U-U-AG-----gU--G--G-C-C-A--------------------------------------------------------------------------------------CU-A-A-U-U--U--U---A-U---G----U--U--G--U-A---AU-------------CUCUAUGAAA-UCA-G-C-A--C-UGCAAAAGAG-G-C-UA-GGG-G-A-C---G-GU---UA--AGa---aCUG--C---U--GAGGAAAUCUCCUAGACUG-UUCA-U-----U---C------------------------------------------------------------------------------------------------------------------------------------------------------------------------------------GA-CAUUUAA-AA-GG---GAUUAUAGUGUGGAC--U--AAGU------GGUAAUCCAGU-CU-AGCU--C---U-U-G-GU---GA----------------------------------------------------------------CAA-AGC-UAAGAU-GGUU-U-U-AA-A---GG-GGAACCGCCU-U-U--G-UGGCAA-CAC-G--GGG-U-A-A-C-C-A-UU-U---GGGAA-AACCUACUGG-A-CC----U-AAGCCGCAGUUU-UUACCUUU-U---A-A-AU-GA-C-C--AU-U-C-CU---G-UUAUACAUAG
NZ_JAHLNO010000001.1/38037-38660/2-623                                 UAGAUGUA-AC-U-G-A--GGAAUGGU-GCAGUAU-UC-UAGU-CAGUU--C--UCCG-U-A-C-C-UGAAGGCGAGCCUAAA-AAUUCGCC-A-AA--G-GGCAC-A-U-C--GAUGAAGUUCCUUGUG-C-A-GGCUUGGA-GCGCCCA-----GCUUUGGGUCUGUGCU---GGGAGU----------------------------------------------------------------UA-AGG-UUU---U-CGGG-C-GAUCCACAAAGGCA----------------------------------------UGUGG-GC-G--U----UG-A-CCCGA-UUACCGCGGAG-GC-C--C--AU-C----U-CU-GU---AG-U---A-A--A-A-GCu-a-------------------------------------------------------------------------agc----------------------cuaGG-U--U-U--U---A-C---U--A--UG-GA----A-U-G-G--G---gUA-U-GAACCUG-CA------G--U-AG-ACGGUa--a------------------------------------------------------------------------------gg----------------------------------------gacAC-CU-G-AU-A---UGCAGC-GUAGCC-UGCCUUGA-GUGG-U-G-aC--U-G--A-gG--G---G--A--U-U-AG--A-G----U-------------------C--U--A-A-G-U-A-A----U----A----G---A--U-U-AG-----gU--G--G-C-C-A--------------------------------------------------------------------------------------CU-G-A-U-U--U--G---U-U---A----C--U--U--U-C---AU-------------CUCUAUGAAA-UCA-G-C-A--C-UGCAAAAGAG-G-C-UA-GGG-G-A-C---G-GU---UA--AGg---aCUG--U---U--GAGGAAAUCUCCUAGACUG-UUCG-U-----A---C------------------------------------------------------------------------------------------------------------------------------------------------------------------------------------GA-CAUUUAA-AA-GG---GAUUAUAGUGUGGAC--U--AAGU------GGUAAUCCAGU-CU-AGCU--U---U-U-G-GU---GA----------------------------------------------------------------CAA-AGC-UAAGAU-CGCU-U-U-AA-A---GG-GAAACCGCCU-G-C--G-UGGCAA-CAC-G--GGG-U-A-G-C-G-G-UC-U---GGGAA-AACCUACUGG-A-CC----U-AAGCCGCAGUUU-UUACCUUU-U---A-A-AU-GA-C-C--AU-U-U-CU-C-C--UUACAUAGG
NZ_RBZO01000010.1/36654-37284/1-631                                    UAAGCUUA-GA-A-A-A--GGAAUGGU-GCAGUAU-UC-UAGU-CAGUC--C--UCCU-U-U-C-C-UCAAGGCGGGCCUAAA-AAUUCGCC-A-AA--G-GGCAC-A-U-C--GAUGAAGUUCCUUGUG-U-U-GGCUUGAG-GCGCCCA-----GCCUUGGGUCAGUGCU---GGGAGU----------------------------------------------------------------UA-AGG-AUU---U-CGGG-C-GAUCCACAAAGGCA----------------------------------------UGUGG-GC-G--U----UG-A-CCCGA-UUUCCGUGGAG-GC-C--C--AU-C----U-CU-GU---GG-U---G-G--A-A-ACu-u-------------------------------------------------------------------------aagc--------------------uaaaGU-U--U-U--C---A-U---G--A--UG-GA----A-U-G-G--G---gUA-U-GAACCUG-CA------G--U-GU-AUGGUa--a------------------------------------------------------------------------------gg----------------------------------------gacAC-CU-U-AU-A---UGCAGC-GUAGCC-UGUCUUGC-GUGG-U-G--G--U-G--A-gG--G---G--A--U-U-AG--A-G----CU----------C-----C-U--G--G-G-U-A-U-A----A----G----A---A--C-U-AG-----gU--G--G-C-C-A--------------------------------------------------------------------------------------CU-A-G-U-U--C--U---U-A--aU----G--C--C--A-U---AU-------------AUCUAUGAAA-UCA-U-C-A--C-UGCAAAAGAG-A-C-UA-GGG-A-A-A---G-GU---UA--AAg---aCUG--C---U--GAGGAAAUCUCCUAGACUG-UUCU-U-----Aa-uA------------------------------------------------------------------------------------------------------------------------------------------------------------------------------------GA-CUUUUAA-AU-GG---GAUUAUAGUGCGGAC--U--AAGU------GGCAAUCUAGU-CU-AGCU--A---U-U-G-GU---GA----------------------------------------------------------------CAA-AGC-UAAGAU-GGAU-U-U-AA-A---GG-GGAACCACCU-U-C--G-UGGCGA-CAUGA--GGG-U-A-U-C-U-A-UC-U---GGGAA-AACCUACUGG-A-CC----U-AAGCCGCAGUUU-UAACCUUU-U---A-A-AA-GA-C-C--AU-U-C-CU-C-C-UACAUAAUUG
NZ_AORV01000032.1/7426-6776/1-651                                      AUGACACA-AA-A-A-C--AGGGUGGC-GCAGUAU-UC-UAGU-CAGUA--CU-CAUG-A-U-U-C-UGAAGACGGGCCUAAA-AAUCCGUU-U-AA--G-GGCAC-A-U-C--GAUGAAGUUCCUUGUG-U-C-GGCUUGCU-ACGCCCA-----GUGGUGGGCUGAUGCU---GGGAGU----------------------------------------------------------------UA-AGG-CUU---A-GGGG-C-GAUCUGCAAUGGCA----------------------------------------UGCGG-GC-G--U----UG-A-CCCCU-UUUCCGUGGAG-AC-C--C--UU-U----C-UU-GU---GG-U---U-G--A----------aaaguugagcgcaggagcgauaa-------------------------aauuguucccuguacuugccacc----------------------------------U-C--G---A-C---U--A--CG-AC----U-A-G-G--G----AU-U-AAACCUG-UU------A--U-GC-GGUAUu--a------------------------------------------------------------------------------a------------------------------------------uaAU-GC-U-GU-G---AACAGA-GUAGCC-UGCCUUGA-GUGA-A-A--U-uU-G--G--U--G---G--A--U-A-AU--G-G----AU------------------C--G--G-A-U-G-C-C----U----G----A---U--G-U-AU------U--G--G-C-C-G--------------------------------------------------------------------------------------AU-A-U-A-U-----G---G-G---C----A--U--U--A-U---UG-------------CUGUUUGAAA-CCC-U-U-U--U-UGCAAAAGAG-G-C-UA-GGA-A-U-C---A-UC---UU--GA-----CUG--U---C--GGGGAAAACCCCUAGACUG-UUCG-A-----A--aU------------------------------------------------------------------------------------------------------------------------------------------------------------------------------------GU-AAUUUAU-UG-GG---GAUUAAAGUGUGGAC--U--AAGU------GGUAAUCAGGC-CC-CAUA--U---G-U-G-GU---AA----------------------------------------------------------------CGC-AAU-GGUGAU-GCGG-U-U-AA-A---GG-GAAACCUCUG-G-U--U-UGGCGA-CAUUC--CAG-U-A-C-G-C-A-UC-A---GGGAA-AUCCUGCCUG-A-CC----U-AAGCCGCAAAAU-UUACUCAA-U---A-A-AU-UG-C-C--AC-C-C-GG-U-U-UUUAUAAGUC
NC_014657.1/1165321-1165949/1-629                                      GUUAAAAU-GG-G-A-U--AGGGUGAU-GCAGUAU-CC-UAGU-CAGAG--UG-GCUG-C-U-U-U-CGAAGGCGGGCCUAAA-AAUCCGCC-A-AA--G-GGCAC-A-C-C--GAUGAAGUUCCUGGUU-U-C-GGCUUCUG-ACGCCCA-----GUCAGGGGUUGGAGCU---GGGAGU-----------------------------------------------------------------A-AGG-GUU---A-AGGG-A-GUCCUGCAAUGGCA----------------------------------------UGCAG-GA-U--G----CA-A-CCCUU-UUCCCGUGGAG-GC-U--A--AC-----------GC---AC-A---A-A--A-A-GA--cAG--------------------------------------------------------------------------------------------------aAC-U--U-U--U---U-G---U--G--C--------G-U-U-A--G----U--A-AAACCUA-CC------G--C-CA-GGUGCg--u------------------------------------------------------------------------------ccuuuuug----------------------------agaaaggauGU-GC-U-UG-G---GGUAGU-GUAGCC-UGCCUUGA-GCGG-A-A--U--A-G--A--C--G---G--A--U-G-GC--C-G----AAu--------uU-----C-U--G--G-C-C-U-U-C----C----U----A---A--A-A-AU------A-gG--G-C-C-C--------------------------------------------------------------------------------------GU-U-U-U-U--A--G---G-A---A----G--G--U--C-U---UG-------------AGGCCUGAAA-UCU-A-U-U--U-CGCAAAAGAG-G-C-UA-GAA-A-G-C---A-UG---CC--CU-----CUG--U---C--GAGGAAAGCUCCUAGGCUG-UGCC-Agg-ua----------------------------------------------------------------------------------------------------------------------------------------------------------------------------uu---------ugGC-UUUACGA-AG-GG---GAUUAAAGUGCGGAC--U--AAGU------GGCGAUCUGGU-UG-UGUG--U---U-G-G-GC---AA----------------------------------------------------------------CCG-CAC-ACCCAA-ACUU-U-U-AA-A---GG-GAAACCGCCU---C--C-UGGCGA-CGGG---AGG-U-A-A-G-U-U-UG-G---GGGAA-AUCCUACCAG-A-CC---uU-AAGCCGCAAAAU-UUACCCUU-C---G-U-AA-AA-U-C--AC-C-C-UA-U-C-CCAAUAAAUU
NZ_AGAV01000014.1/101091-100472/1-620                                  UGAAGACA-UA-A-U-A--GGAAUGGU-GCAGUAU-UC-UAGU-CAGCC--C--UCCG-U-U-U-C-UGAAGGCGGGCCUAAA-AAUCCGCU-A-AA--G-GGCAC-A-U-C--GAUGAAGUUCCUUGUG-C-C-GGCUUGAG-GCGCCCA-----GCCUUGGGUCGGUGCU---GGGAGU----------------------------------------------------------------UA-AGG-UUU---U-CGGG-C-GAUCCGCAAAGGCA----------------------------------------UGCGG-GC-G--U----UG-A-CCCGA-UUACCGUGGAG-GC-C--C--AU-A----U-CU-GU---CG-U---G-U--A-G-CCu-a-------------------------------------------------------------------------agc----------------------cuaGG-U--U-A--C---A-U---U--A--UG-GA----A-U-G-G--G---gUA-U-GAACCUG-UG------U--A-AU-AGGGUg--a------------------------------------------------------------------------------gg----------------------------------------gugAC-CU-U-AU-U---CGCAGC-GUAGCC-UGCCUUGA-GUGG-U-G--A--U-G--A--G-gG---A--A--U-U-AG--G-G----CU------------------U--G--A-A-A-U-G-C----A----G----U---C--C-A-AU------U--G--G-C-C----------------------------------------------------------------------------------------AU-U-G-G-A--U--U---G-C---U----U--G--U--G-U---AU-------------CCCUAUGAAA-UCA-U-C-C--C-UGCAAAAGAG-G-A-UA-GGG-A-A-C---G-GU---UA--AAg---gCUG--C---C--GAGGAAAACUCCUAGACUG-UUCA-U---------U------------------------------------------------------------------------------------------------------------------------------------------------------------------------------------GA-CAUUUAA-AG-GG---CAUUAUAGUGCGGAC--U--AAGU------GGUAAUCCAGU-CC-GGCA--U---U-C-G-GA---AA----------------------------------------------------------------CGG-UGU-CGAGGU-GGGU-U-U-AA-A---GG-GGAACCGCCC-C-U--A-UGGCAA-CAU-U--GGG-U-A-U-C-C-A-CC-U---GGGAA-AACCUACUGG-A-CC----U-AAGCCGCAGUUU-UUACCUUU-U---A-A-AU-GA-C-C--AU-U-C-CU-U-C-AUAUACAUAU
NZ_WMET01000001.1/1397410-1396782/1-629                                UAUUUUUA-CA-A-A-A--GGAAUGGU-GCAGUAU-UC-UAGU-CGGUC--C--UCCG-U-U-C-C-UGAAGGCGGGCCUAAA-AAUCCGCC-A-AA--G-GGCAC-A-U-C--GAUGAAGUUCCUUGUG-U-C-GGCUUGAG-GCGCCCA-----GCCUUGGGUCGAUGCU---GGGAGU----------------------------------------------------------------UA-AGG-UUG---C-AGGG-C-GAUCCACAAAGGCA----------------------------------------UGUGG-GC-G--U----UG-A-CCCUG-CUUCCGCGGAG-GC-C--C--AU-U----C-UU-GU---AA-C---G-G--U-C-UCu-g-------------------------------------------------------------------------ag-----------------------ccaGA-U--A-C--C---G-U---U--A--UG-AA----A-U-G-G--G---gUA-U-GAACCUG-CA------G--C-AC-AUGGAg--u------------------------------------------------------------------------------aa-----------------------------------------caUC-UG-U-GU-G---CGCAGC-GUAGCC-UGCCUUGA-GUGG-U-U--C-uU-G--A-gG--G---G--A--U-U-AC--A-G----UC----------C-----A-U--G--A-G-C-C-C-C----U----G---uG---A--C-U-ACa---gaU--G--G-C-C-A----------------------------------------------------------------------------------c--uGU-G-G-U-C--C--U---G-G---G----A--C--G--U-A---AG-------------CUGUAUGAAA-UCA-G-A-A--C-UGCAAAAGAG-G-C-UA-AGG-A-A-C---G-GU---CA--AAg---gCUG--U---C--GGGGAAAUCCCCUAGACUG-UUCU-A-----U---G------------------------------------------------------------------------------------------------------------------------------------------------------------------------------------GA-CAUGAAA-CG-GG---AAUUAUAGUGCGGAC--U--AAGU------GGCAAUCUAGU-CC-AGUU--A---U-C-G-GA---AA----------------------------------------------------------------CGA-GGC-UGAGUC-GAGU-U-U-AA-A---GG-GGAACCGCCA-G-A--G-UGGUGA-CACUC---GG-U-A-C-U-U-G-AU-U---GGGAA-AACCUACUAG-A-CC----U-AAGCCGCAAUUU-UUACCCGU-U---U-U-GU-GA-C-C--AU-U-C-CU-U-U-CUUUUACAUA
NZ_JAGFVL010000030.1/65376-64742/2-634                                 UAAAGUAA-GUcA-A-U--GGGGUGGU-GCAGUAU-UC-UAGU-CAAUC--C--UCCG-U-U-U-C-UGAAGGCGGGCCUAAA-AAUCCGCC-A-AA--G-GGCAC-A-U-C--GAUGAAGUUCCUUGUG-U-C-GGCUUGAG-GCGCCCA-----GCCUUGGGUUGAUGCU---GGGAGU----------------------------------------------------------------UA-AGG-UUG---A-AGGG-C-GAUCCACAAAGGCA----------------------------------------UGUGG-GC-G--A----CG-A-CCCUU-CUUCCGCGGAG-GC-C--C--AU-C----U-CU-GU---AU-U---U-U--A-U-UC--u-U-----------------------------------------------------------------------agc----------------------caaGA-A--U-G--A---A-G---U--A--UG-GA----A-U-G-G--G---gUA-U-GAACCUA-UG------U--A-AU-AAGGGu--u------------------------------------------------------------------------------ggg--------------------------------------gaaaUC-CU-U-AU-U---CAUAGC-GUAGCC-UGCCUUGA-GUGG-U-G--C--G-A--A-gG--G---G--A--U-U-AC--G-G----GC----------A-----A-C--A--A-A-G-U-G-U----U----C----U---U--G-U-CUg---gaU--G--G-C-C-A----------------------------------------------------------------------------------c--uAG-U-U-A-A--G--A---A-C---A----U--G--U--U-A---UU-------------CUGUAUGAAA-UUC-G-U-A--C-UGCAAAAGAG-G-C-UA-GGA-A-A-C---G-GU---UA--AGg---gUUG--U---U--GAGGAAAUCUCCUAGACUG-UUCC-Ag---aA---G------------------------------------------------------------------------------------------------------------------------------------------------------------------------------------GA-CGUUUAA-AA-GG---GAUUAUAGUGUGGAC--U--AAGU------GGCAAUCCAGU-CU-AGCG--U---U-G-G-GU---GA----------------------------------------------------------------CUG-CGC-UAAGAC-GGGU-U-U-AA-A---GG-GGAACCGCCA-G-A--G-UGGCAA-CACUC---GG-U-A-C-C-U-G-UC-U---GGGAA-AACCUACUGG-A-CC----U-AAGCCGCAGUUU-UUACCUUU-U---A-A-GU-GG-C-C--AU-U-C-CA-U-U--CCUACUACA
NZ_JAAYER010000089.1/7878-7265/1-614                                   UUUAGGGA-CA-A-A-C--AGGAUGGA-GCAGUAU-UC-UAGU-CAGUA--CU-GCCG-G-U-U-U-CGAAGACGGGGCUAAA-AAUCCGUU-A-A---G-GGCAC-A-U-C--GAUGAAGUUCCUGGUG-U-U-GGCUUGUU-ACGCCCA-----GUGAUGGGCUGAUGCU---GGGAGU----------------------------------------------------------------UA-AGG-UUU---A-GGGG-C-ACUCUGCAAGGGCA----------------------------------------UGCGG-AU-G--C----UG-U-CCCCU-CUACCGUGGAG-AC-C--C--UA-U----G-CC-GU---GG-G---A-U--A-A-ACaaa-------------------------------------------------------------------------ua-----------------------aauUU-G--U-U--G---C-C---U--A--CG-GG----U-A-G-G--G----AG-U-AAACCUG-UU------U--U-GC-GGUACg--u------------------------------------------------------------------------------a------------------------------------------aaGU-GC-U-GU-G---AACAGC-GUAGCC-UGCCUUGA-GUGG-U-G--U--U-G--G--C--G---G--A--U-A-AC--C-G----UC----------A---------------G-G-U-G-C----G----U----A---A--G-U-AU------U--G--G-C-C-G--------------------------------------------------------------------------------------GU-A-C-U-U--A--U---G-C---G----C--U--A--A-----UG-------------CAGUUUGAAA-CCA-A-C-A--U-UGCAAAAGAG-G-C-UA-G-A-A-C-C---G-GU---AA--GA-----CUG--U---U--GAGGAAAUCUCCUAGACUG-UUCU-U-----Aa-aA------------------------------------------------------------------------------------------------------------------------------------------------------------------------------------GA-GGUAUGC-UG-GG---GAUUGAAGUGUGGAC--U--AAGU------GGUAGUCAGGC-CC-CAUA--U---U-U-G-GA---AA----------------------------------------------------------------CAA-UAU-GGCUGG-ACCC-U-U-AA-A---GG-GAAACCGCUG-A-A--C-UGGCGA-CAU-U--CAG-U-G-G-G-U-C-CU-G---UGGAA-AUCAAGCUUG-A-CC----U-AAGCCGCAAAAU-UUACCCAG-C---A-U-AU-UU-C-C--AU-C-C-UG-U-U-AUCUACAUAA
NZ_CABLBW010000001.1/366736-367359/1-624                               UAAUAUUA-UA-A-A-A--GGAAUGGU-GCAGUAU-UC-UAGU-CAGUC--U--UCCG-U-U-U-C-UGAAGGCGGGCCUAAA-AAUUCGCC-A-AA--G-GGCAC-A-U-C--GAUGAAGUUCCUUGUG-U-A-GGCUUGAG-GCGCCCA-----GCCUUGGGUUUAUGCU---GGGAGU----------------------------------------------------------------UA-AGG-UUU---U-UGGG-C-GAUCCACAAAGGCA----------------------------------------UGUGG-GC-G--U----UG-A-CCCGA-UUACCGCGGAG-GC-C--C--AU-C----U-CU-GU---AG-U---A-G--C-G-ACu-a-------------------------------------------------------------------------agc----------------------cuaGG-A--G-C--U---A-U---U--A--UG-GA----A-U-G-G--G---gUA-U-GAACCUG-CA------C--A-AU-AUGGUa--a------------------------------------------------------------------------------gg----------------------------------------gacAU-CA-U-AU-U---UGCAGC-GUAGCC-UGCCUUGA-GUGG-U-G--U-uU-G--A-gG--G---G--A--U-U-AG--A-G----UC------------------A--U--A-G-G-U-A-G----C----A----A---C--U-C-AU-----aU--G--G-C-C-A--------------------------------------------------------------------------------------AU-G-G-G-U--U--G--aC-U---A----U--U--U--U-C---AU-------------CUCUAUGAAA-UCA-G-C-A--C-UGCAAAAGAG-G-C-UA-GGG-G-A-C---G-GU---UA--AAg---gCUG--C---U--GAGGAAAUCUCCUAGACUG-UUCG-A---------A------------------------------------------------------------------------------------------------------------------------------------------------------------------------------------GA-CUUUUAA-AA-GG---GAUUAUAGUGUGGAC--U--AAGU------GGUAAUCCAGU-CU-AGCA--A---U-U-G-GU---GA----------------------------------------------------------------CAA-UGC-UAAGAU-GAUU-U-U-AA-A---GG-GGAACCGCCU-A-C--A-UGGCAA-CAU-G--AGG-U-A-A-U-C-A-UC-U---GGGAA-AACCUACUGG-A-CC----U-AAGCCACAGUUU-UUACCUUU-U---A-A-AU-GA-C-C--AU-U-C-CU-U-A-CUACAUAUUU
ref|TV14_100005|/66861-66230/1-632                                     UUAUGAAU-AG-U-A-A--GGAAUGGU-GCAGUAU-UC-UAGU-CGGCC--C--UCCG-A-U-C-C-UGAAGGCGGGCCUAAA-AAUCCGCC-A-AA--G-GGCAU-A-U-C--GAUGAAGUUCCUUGUG-U-U-GGCUUGAG-GCGCCCA-----GCCUUGGGUCGAUGCU---GGGAGU----------------------------------------------------------------UA-AGG-UUG---C-AGGG-C-GAUCCACAAAGGCA----------------------------------------UGUGG-GC-G--U----UG-A-CCCUG-CUUCCGCGGAG-GC-C--C--AU-C----U-CU-GU---AA-G---G-A--U-C-CCu-g-------------------------------------------------------------------------ag-----------------------ccaGG-G--A-U--C---C-U---U--A--UG-GA----A-U-G-G--G---gUA-U-GAACCUG-CA------G--U-AU-AUGGAg--u------------------------------------------------------------------------------aa-----------------------------------------uaUC-UA-U-AU-G---CGCAGC-GUAGCC-UGCCUUGA-GUGG-U-U--C--U-G--A-gG--G---G--A--U-U-AC--A-G----UU----------A-----A-U--G--A-A-U-A-U-U----A----U----Gg-uA--C-U-UCg---gaU--G--G-C-C-A----------------------------------------------------------------------------------g--cGA-A-G-A-C--A--U---G-A---U----G--U--G--U-A---AG-------------CUUUAUGAAA-UCA-G-A-A--C-UGCAAAAGAG-G-C-UA-AGG-A-U-C---G-GU---UA--AAg---gCUG--U---C--GGGGAAAUCCCCUAGGCUG-UUCU-A-----U---U-----------------------------------------------------------------------------------------------------------------------------------------------------------------------u----------agUA-CAUGUAA-CA-GG---AAUUAUAGUGCGGAC--U--AAGU------GGCAAUCUAGU-CC-AGUU--U---U-C-G-GA---AA----------------------------------------------------------------CGG-AGC-UGAGUU-GAGC-U-U-AA-A---GG-GGAACCGCCA-G-A--G-UGGUGA-CACUC---GG-U-G-C-U-U-G-AC-U---GGGAA-AACCUACUAG-A-CC----U-AAGCCGCAAUUU-UUACCUGU-U---A-C-AU-GA-C-C--AU-U-C-CU-U-U-CGUUACAUAA
NC_014392.1/1389516-1388888/1-629                                      GUUAAAAU-GG-G-A-U--AGGGUGAU-GCAGUAU-CC-UAGU-CAGAG--UG-GCUG-C-U-U-U-CGAAGGCGGGCCUAAA-AAUCCGCC-A-AA--G-GGCAC-A-C-C--GAUGAAGUUCCUGGUU-U-C-GGCUUCUG-ACGCCCA-----GUCAGGGGUUGGAGCU---GGGAGU-----------------------------------------------------------------A-AGG-GUU---A-AGGG-A-GUCCUGCAACGGCA----------------------------------------UGCAG-GA-U--G----CA-A-CCCUU-UUCCCGUGGAG-GC-U--A--AC-----------GC---AC-A---A-A--A-A-GA--cAA--------------------------------------------------------------------------------------------------aAC-U--U-U--U---U-G---U--G--C--------G-U-U-A--G----U--A-AAACCUA-CC------G--C-CA-GGUGCg--u------------------------------------------------------------------------------ccuuuuug----------------------------agaaaggauGU-GC-U-UG-G---GGUAGU-GUAGCC-UGCCUUGA-GCGG-A-A--U--A-G--A--C--G---G--A--U-G-GC--C-G----AAu--------uU-----C-U--G--G-C-C-U-U-C----C----U----A---A--A-A-AU------A-gG--G-C-C-C--------------------------------------------------------------------------------------GU-U-U-U-U--A--G---G-A---A----G--G--U--C-U---UG-------------AGGCCUGAAA-UCU-A-U-U--U-CGCAAAAGAG-G-C-UA-GAA-A-G-C---A-UG---CC--CU-----CUG--U---C--GAGGAAAGCUCCUAGGCUG-UGCC-Aa--gu----------------------------------------------------------------------------------------------------------------------------------------------------------------------------au--------uugGC-UUUACGA-AG-GG---GAUUAAAGUGCGGAC--U--AAGU------GGCGAUCUGGU-UG-UGUG--U---U-G-G-GC---AA----------------------------------------------------------------CCG-CAC-ACCCAA-ACUU-U-U-AA-A---GG-GAAACCGCCU---C--C-UGGCGA-CGGG---AGG-U-A-A-G-U-U-UG-G---GGGAA-AUCCUACCAG-A-CC---uU-AAGCCGCAAAAU-UUACCCUU-C---G-U-AA-AA-U-C--AC-C-C-UA-U-C-CCAAUAAAUU
NZ_JAIVAI010000001.1/376828-377461/1-634                               UAGGGUUA-CA-A-A-A--GGAAUGGU-GCAGUAU-CC-UAGU-CGGCC--C--UCCG-U-U-C-C-UGAAGGCGGGCCUAAA-AAUCCGCC-A-AA--G-GGCAC-A-U-C--GAUGAAGUUCCUUGUG-U-U-GGCUUGAG-GCGCCCA-----GCCUUGGGUCGAUGCU---GGGAGU----------------------------------------------------------------UA-AGG-UCG---C-AGGG-C-GAUCCACAAAGGCA----------------------------------------UGUGG-GC-G--U----UG-A-CCCUG-CUUCCGCGGAG-GC-C--C--AU-C----U-UU-GU---AA-G---A-G--U-C-UCu-g-------------------------------------------------------------------------ag-----------------------ccaGA-G--G-C--U---C-U---U--A--UG-AA----A-U-G-G--G---gUA-U-GAACCUG-CA------G--C-AU-AUGGAg--u------------------------------------------------------------------------------aa-----------------------------------------uaUC-UA-U-AU-G---CGCAGC-GUAGCC-UGCCUUGA-GUGG-U-U--U--U-G--A-gG--G---G--A--U-U-AC--A-Gu-caUG----------U-----G-A--A--C-A-U-C-A-Ag--cA----A----C---U--U-C-GG-----aU--G--G-C-C-A--------------------------------------------------------------------------------------CU-G-A-A-G--U--U---U-U---G----A--U--G--U-G---UUa-----------aCUGUAUGAAA-UCA-U-C-A--C-UGCAAAAGAG-G-C-UA-AGG-A-A-C---G-GU---CA--AAg---gCUG--U---C--GGGGAAAUCCCCUAGGCUG-UUCA-Cg--ua----------------------------------------------------------------------------------------------------------------------------------------------------------------------------a----------ugGA-CAUGAUA-CA-GG---AAUUAUAGUGCGGAC--U--AAGU------GGCAAUCUAGU-CC-AGCU--U---U-C-G-GA---GA----------------------------------------------------------------CGG-AGC-UGAGUC-AAGU-U-U-AA-A---GG-GGAACCGCCA-G-A--G-UGGUGA-CACUC---GG-U-A-C-U-U-G-AU-U---GGGAA-AACCUACUAG-A-CC----U-AAGCCGCAAUUU-UUACCUGU-A---U-C-AU-GA-C-C--AU-U-C-CU-U-U-CCAUACAUAA
NZ_CP088020.1/2094318-2093680/1-639                                    AUGUUAUA-CA-A-A-A--GGAAUGGU-GCAGUAU-UC-UAGU-CGGUC--C--UCCG-U-U-U-C-UGAAGGCGGGCCUAAA-AAUCCGCC-A-AA--G-GGCAC-A-U-C--GAUGAAGUUCCUUGUG-C-U-GGCUUGAG-GCGCCCA-----GCCUUGGGUUAGUGCU---GGGAGU----------------------------------------------------------------UA-AGG-UUG---U-GGGG-C-GAUCCACAAAGGCA----------------------------------------UGUGG-GC-G--A----AG-A-CCCUG-CUUCCGCGGAG-GC-C--C--AU-C----U-CU-GU---GG-G---A-A--A-U-CUa-a-------------------------------------------------------------------------gc------------------------cuAG-A--U-U--U---C-C---C--A--UG-GA----A-U-G-G--G---gUA-U-GAACCUG-UG------U--G-AU-UGGGAa--a------------------------------------------------------------------------------agcuucaa-----------------------------aaagcgcaAC-UC-U-AU-C---CGCAGC-GUAGCC-UGCCUUGA-GUGG-A-A--C--A-G--A-gG--G---G--A--U-U-AU--G-G----CA----------U-----U-A--A--A-U-G-C-G------A----A----A---U--U-A-GA------U--G--G-C-C-A--------------------------------------------------------------------------------------CU-A-A-U-U-----C---A-C---G----C--A--U--U-U---UUcu--------uuaCCAUAUGAAA-UCU-G-U-U--C-UGCAAAAGAG-G-C-UA-AGA-A-A-C---G-GU---CG--AAg---gCUG--U---U--GAGGAAAUCUCCUAGACUG-UUCU-U-----G---A-----------------------------------------------------------------------------------------------------------------------------------------------------------------------g----------ugGA-CAUUGUA-CA-GG---GAUUAUAGUACGGAC--U--AAGU------GGUAAUCCAGU-CC-AACU--U---U-C-G-GA---GA----------------------------------------------------------------CGG-AGU-UGAAUC-AGGU-U-U-AA-A---GG-GGAACCGCCA-G-A--A-UGGUGA-CGUUC---GG-U-A-C-U-U-G-AU-U---GGGAA-AACCUACUGG-A-CC----U-AAGCCGUAAUUU-UCACCUGU-G---U-A-AU-GA-C-C--AU-U-C-CU-U-U-CACUACAUAA
NZ_OEQK01000002.1/373696-374326/1-631                                  UAGUAUUA-CA-U-A-A--GGAAUGGU-GCAGUAU-UC-UAGU-CGGUC--C--UCCG-U-U-C-C-UGAAGGCAGGCCUAAA-AAUCUGCC-A-AA--G-GGCAC-A-U-C--GAUGAAGUUCCUUGUG-U-C-GGCUUGAG-GAGCCCA-----GCCUUGGGUCGAUGCU---GGGAGU----------------------------------------------------------------UA-AGG-UUG---U-GGGG-C-GAUCCACAAAGGCA----------------------------------------UGUGG-GC-G--U----UG-A-CCCUA-CUUCCGCGGAG-GC-C--C--AU-U----A-CU-GU---GG-C---A-U--A-U-UGa-u-------------------------------------------------------------------------aac----------------------acuCA-A--U-U--U---G-U---U--A--CG-GA----A-U-G-G--G---gUA-U-GAACCUG-CU------U--G-AU-GGGGCg--a------------------------------------------------------------------------------aug--------------------------------------gggaGC-UC-U-AU-C---AGCAGC-GUAGCC-UGCCUUGA-GUGG-U-A--U-uU-G--A-gG--G---G--A--U-A-AU--G-G----UU----------U-----A-A--U--G-C-A-A-A-A----C----A----A---A--U-A-GG------U--G--G-C-C-A--------------------------------------------------------------------------------------CU-A-U-U-U--U--U---U-UgccU----U--G--U--A-----UA-------------CCAUUUGAAA-UCA-G-U-A--C-UGCAAAAGAG-G-C-UA-GGG-A-G-C---G-GU---UA--AAg---aCUG--U---C--GAGGAAAACUCCUAGACUGaCUCU-U-----C---G------------------------------------------------------------------------------------------------------------------------------------------------------------------------------------GA-CAUUUAA-AG-GG---GAUUAUGGUGCAGAC--U--AAGU------GGUAAUCCAGU-CU-AGCG--C---U-C-G-GU---GA----------------------------------------------------------------CGA-CGC-UAAGUU-GAAU-U-U-AA-A---GG-GGAACCGCCG-U-U-uG-AGGCAA-CUC-G--CGG-U-A-U-U-C-A-AC-U---GGGAA-AACCUACUGG-A-CC----U-AAGCUGCAAUUU-UUACCCUU-U---A-A-AU-GA-C-C--AU-U-C-CU-U-G-CAUUAUUAAU
NZ_FRAG01000001.1/98754-98158/1-597                                    UGUCCUUU-GC-A-C-U--UGAGUGGU-GCAGUAU-UC-UAGU-CAGAG--CU-GCUA-A-U-U-C-UGAAGGCGGGGCUAAA-AAUCCGUC-A-AA--G-GGCAC-A-U-C--GAUGAAGUUCCUGGUA-U-U-GGCUUUCG-ACGCCCA-----GUCGGGGGCUUAUGCU---GGGAGU-----------------------------------------------------------------A-AGG-AUU---UgGGGG-C-GAUCCACAAUGGCA----------------------------------------UGUGG-GC-G--U----UG-A-CCCUC-UAUCCGUGGAG-AC-C--U--AA-----------------------A-U--U-A-UA---UU---------------------------------------------------------------------------------------------------AA-U--A-A--U------------------------U-U-A-G--G----A--U-UAACCUG-CA------A--U-GU-GGUAGu--u------------------------------------------------------------------------------c------------------------------------------guCU-GC-U-AC-G---UGCAGU-GUAGCC-UGCCUUGA-GUGG-G-A--U--A-G--G--U--G---G--A--U-G-GA--U-A----CG----------U-----A-A--G--G-G-U-G-U-C----U----G----U---U--U-U-AU------G--G--G-A-C-C--------------------------------------------------------------------------------------AU-A-A-A-A--U--A---G-A---U----A--C--A--U-U---UG-------------UAUUCU-AAA-CCU-A-U-G--C-UGCAAAAGAG-G-C-UA-GGG-A-U-U---A-GC---GU--GC-----CUG--U---U--GAGGAAAACUCCUAGACUG-UUCC-A-----A---U-----------------------------------------------------------------------------------------------------------------------------------------------------------------------a----------ugGA-GAUAUAU-UG-AG---GAUUAUAGUGCAGAC--U--CAGU------GGUAAUCUAGU-UU-UAUA--U---A-U-G-GC---GA----------------------------------------------------------------CAA-UAU-AAAUAU-GGGU-U-U-AA-A---GG-GAAACCGCUG-A-U--C-CGGCGA-CGGAA--CAG-U-A-C-U-C-A-UA-U---GGGAA-AUCCUACUGG-A-CC----U-AAGCUGCAAAGU-UUACUUAA-U---A-U-AU-UA-C-C---C-U-C-AA-G-U-AAAGAGUAAU
[truncated: 2,245,894 more chars]
